# Supplementary material for: Redetermination of Nd2Ti2O7: a non-centrosymmetric structure with perovskite-type slabs
Source: Acta Crystallogr Sect E Struct Rep Online. 2013 Mar 6;69(Pt 4):i19. doi: 10.1107/S1600536813005497 (PMC3629463; doi:10.1107/S1600536813005497)
Supplement: Supplementary file 1 [file e-69-00i19-sup1.cif]

##############################################################################
#                                                                            #
# This CIF contains the data in a paper accepted for publication in          #
# Acta Crystallographica Section E. It conforms to the requirements of       #
# Notes for Authors for Acta Crystallographica Section E, and has been       #
# peer reviewed under the auspices of the IUCr Commission on Journals.       #
#                                                                            #
# Full details of the Crystallographic Information File format               #
# are given in the paper "The Crystallographic Information File (CIF):       #
# a New Standard Archive File for Crystallography" by S. R. Hall, F. H.      #
# Allen and I. D. Brown [Acta Cryst. (1991), A47, 655-685].                  #
#                                                                            #
# The current version of the core CIF dictionary is obtainable from          #
# ftp://ftp.iucr.org/pub/cif_core.dic.                                       #
#                                                                            #
# Software is freely available for graphical display of the structure(s)     #
# in this CIF. For information consult the CIF software page                 #
# http://www.iucr.org/resources/cif/software.                                #
#                                                                            #
# This file may be used for bona fide research purposes within the           #
# scientific community so long as proper attribution is given to the journal # 
# article from which it was obtained.                                        #
#                                                                            #
##############################################################################
data_global
_journal_date_recd_electronic     2013-01-17
_journal_date_accepted     2013-02-26
_journal_name_full     'Acta Crystallographica, Section E'
_journal_year     2013
_journal_volume     69
_journal_issue      4
_journal_page_first     i19
_journal_page_last     i19
_journal_paper_category     QI
_journal_paper_doi     10.1107/S1600536813005497
_journal_coeditor_code     WM2720
_publ_contact_author_name     'Nobuo Ishizawa'
_publ_contact_author_address
;
Advanced Ceramics Research Center, Nagoya Institute of Technology,
10-6-29 Asahigaoka, Tajimi 507-0071, Japan
;
_publ_contact_author_email     ishizawa@nitech.ac.jp
_publ_contact_author_fax     +81-572-27-6812
_publ_contact_author_phone     +81-572-27-6811
_publ_section_title
;
Redetermination of Nd~2~Ti~2~O~7~: a non-centrosymmetric structure with
perovskite-type slabs
;
loop_
    _publ_author_name
    _publ_author_footnote
    _publ_author_address
    'Ishizawa, Nobuo' .
;
Advanced Ceramics Research Center, Nagoya Institute of Technology,
Asahigaoka 10-6-29, Tajimi 507-0071, Japan
;
    'Ninomiya, Keisuke' .
;
Advanced Ceramics Research Center, Nagoya Institute of Technology,
Asahigaoka 10-6-29, Tajimi 507-0071, Japan
;
    'Sakakura, Terutoshi' .
;
Institute of Multidisciplinary Research for Advanced Materials,
Tohoku University, Katahira 2-1-1, Aoba-ku, Sendai 980-8577, Japan
;
    'Wang, Jun' .
;
School of Materials Science & Engineering,
Inner Mongolia University of Technology, Hohhot 010051,
People's Republic of China
;
data_I
_chemical_name_systematic
;
Dineodymium(III) dititanium(IV) heptaoxide
;
_chemical_name_common     ?
_chemical_formula_moiety     ?
_chemical_formula_sum     'Nd2 O7 Ti2'
_chemical_formula_structural     ?
_chemical_formula_analytical     ?
_chemical_formula_iupac     'Nd2 Ti2 O7'
_chemical_formula_weight     496.2
_chemical_melting_point     ?
_symmetry_cell_setting     monoclinic
_symmetry_space_group_name_H-M     'P 1 1 21'
_symmetry_space_group_name_Hall     'P 2zc'
loop_
    _symmetry_equiv_pos_site_id
    _symmetry_equiv_pos_as_xyz
    1 x,y,z
    2 -x,-y,z+1/2
_cell_length_a     7.67470(10)
_cell_length_b     13.0025(2)
_cell_length_c     5.46400(10)
_cell_angle_alpha     90
_cell_angle_beta     90
_cell_angle_gamma     98.5165(5)
_cell_volume     539.242(15)
_cell_formula_units_Z     4
_cell_measurement_reflns_used     12720
_cell_measurement_theta_min     3.16
_cell_measurement_theta_max     40.21
_cell_measurement_temperature     293
_cell_special_details     ?
_exptl_crystal_description     block
_exptl_crystal_colour     'purple'
_exptl_crystal_size_max     0.11
_exptl_crystal_size_mid     0.08
_exptl_crystal_size_min     0.07
_exptl_crystal_size_rad     ?
_exptl_crystal_density_diffrn     6.1104
_exptl_crystal_density_meas     ?
_exptl_crystal_density_method     ?
_exptl_crystal_F_000     880
_exptl_absorpt_coefficient_mu     21.769
_exptl_absorpt_correction_type     multi-scan
_exptl_absorpt_process_details     '(<i>TWINABS</i>; Bruker, 2008)'
_exptl_absorpt_correction_T_min     0.13387
_exptl_absorpt_correction_T_max     0.20642
_exptl_special_details     ?
_diffrn_ambient_temperature     293
_diffrn_radiation_type     'Mo K\a'
_diffrn_radiation_wavelength     0.71069
_diffrn_radiation_source     'X-ray tube'
_diffrn_radiation_monochromator     ?
_diffrn_measurement_device_type     'Bruker APEXII CCD'
_diffrn_measurement_device     ?
_diffrn_measurement_method     '\f and \w scans'
_diffrn_detector_area_resol_mean     ?
_diffrn_reflns_number     25187
_diffrn_reflns_av_R_equivalents     0.0487
_diffrn_reflns_av_sigmaI/netI     0.0242
_diffrn_reflns_theta_min     1.58
_diffrn_reflns_theta_max     40.25
_diffrn_reflns_theta_full     40.25
_diffrn_measured_fraction_theta_max     0.99
_diffrn_measured_fraction_theta_full     0.99
_diffrn_reflns_limit_h_min     -13
_diffrn_reflns_limit_h_max     13
_diffrn_reflns_limit_k_min     -23
_diffrn_reflns_limit_k_max     23
_diffrn_reflns_limit_l_min     -9
_diffrn_reflns_limit_l_max     9
_diffrn_reflns_reduction_process     ?
_diffrn_standards_number     0
_diffrn_standards_interval_count     ?
_diffrn_standards_interval_time     ?
_diffrn_standards_decay_%     ?
loop_
    _diffrn_standard_refln_index_h
    _diffrn_standard_refln_index_k
    _diffrn_standard_refln_index_l
    ? ? ?
_refine_special_details     ?
_reflns_number_total     6608
_reflns_number_gt     6200
_reflns_threshold_expression     'I>3\s(I)'
_refine_ls_structure_factor_coef     F
_refine_ls_R_factor_all     0.0268
_refine_ls_R_factor_gt     0.0244
_refine_ls_wR_factor_gt     0.0268
_refine_ls_wR_factor_ref     0.0272
_refine_ls_goodness_of_fit_ref     1.37
_refine_ls_restrained_S_all     ?
_refine_ls_number_reflns     6608
_refine_ls_number_parameters     133
_refine_ls_number_restraints     0
_refine_ls_number_constraints     1
_refine_ls_hydrogen_treatment     ?
_refine_ls_weighting_scheme     sigma
_refine_ls_weighting_details     'w=1/(\s^2^(F)+0.0001F^2^)'
_refine_ls_shift/su_max     0.0160
_refine_ls_shift/su_mean     0.0021
_refine_diff_density_max     2.44
_refine_diff_density_min     -1.57
_refine_ls_extinction_method
                        'B-C type 1 Gaussian isotropic (Becker & Coppens, 1974)'
_refine_ls_extinction_coef     349(12)
_refine_ls_abs_structure_details     'Flack (1983), 3019 Friedel pairs'
_refine_ls_abs_structure_Flack     0.220(12)
_refine_ls_abs_structure_Rogers     ?
loop_
    _atom_type_symbol
    _atom_type_scat_dispersion_real
    _atom_type_scat_dispersion_imag
    _atom_type_scat_source
    Nd -0.1943 3.0179 'International Tables Vol C tables 4.2.6.8 and 6.1.1.1'
    O 0.0106 0.0060 'International Tables Vol C tables 4.2.6.8 and 6.1.1.1'
    Ti 0.2776 0.4457 'International Tables Vol C tables 4.2.6.8 and 6.1.1.1'
_computing_data_collection     'APEX2 (Bruker, 2008)'
_computing_cell_refinement     'SAINT (Bruker, 2008)'
_computing_data_reduction     'SAINT (Bruker, 2008)'
_computing_structure_solution     '<i>SUPERFLIP</i> (Palatinus & Chapuis, 2007)'
_computing_structure_refinement
                          '<i>JANA2006</i> (Pet\<r\'i\<cek <i>et al.</i>, 2006)'
_computing_molecular_graphics
                    'ATOMS (Dowty, 2006) and DIAMOND (Brandenburg & Putz, 2005)'
_computing_publication_material
                               'PLATON (Spek, 2009) and publCIF (Westrip, 2010)'
loop_
    _atom_site_type_symbol
    _atom_site_label
    _atom_site_fract_x
    _atom_site_fract_y
    _atom_site_fract_z
    _atom_site_U_iso_or_equiv
    _atom_site_adp_type
    _atom_site_calc_flag
    _atom_site_refinement_flags
    _atom_site_occupancy
    _atom_site_symmetry_multiplicity
    _atom_site_disorder_assembly
    _atom_site_disorder_group
    Nd Nd1 0.22817(5) 0.906931(15) 0.75507(4) 0.00599(5) Uani d . 1 2 . .
    Nd Nd2 0.14522(4) 0.574954(15) 0.34489(4) 0.00563(5) Uani d . 1 2 . .
    Nd Nd3 0.71953(5) 0.881350(15) 0.74678(4) 0.00533(5) Uani d . 1 2 . .
    Nd Nd4 0.64866(4) 0.612953(17) 0.28408(4) 0.00796(5) Uani d . 1 2 . .
    Ti Ti1 0.47020(19) 0.87935(5) 0.25800(16) 0.00463(15) Uani d . 1 2 . .
    Ti Ti2 0.41480(19) 0.67491(5) 0.78904(13) 0.00476(16) Uani d . 1 2 . .
    Ti Ti3 0.96662(19) 0.88160(5) 0.25934(16) 0.00437(15) Uani d . 1 2 . .
    Ti Ti4 0.92426(19) 0.67911(5) 0.78238(14) 0.00521(16) Uani d . 1 2 . .
    O O1 0.5306(4) 0.9810(2) 0.5246(6) 0.0050(6) Uiso d . 1 2 . .
    O O2 0.5001(5) 0.7695(3) 0.4494(7) 0.0081(6) Uiso d . 1 2 . .
    O O3 0.4073(5) 0.5586(2) 0.5773(6) 0.0064(5) Uiso d . 1 2 . .
    O O4 0.2248(6) 0.8923(2) 0.3081(6) 0.0099(5) Uiso d . 1 2 . .
    O O5 0.1746(6) 0.6954(2) 0.6923(6) 0.0072(5) Uiso d . 1 2 . .
    O O6 0.4338(5) 0.8188(2) 0.9387(6) 0.0044(5) Uiso d . 1 2 . .
    O O7 0.3756(5) 0.6078(3) 0.0680(7) 0.0114(7) Uiso d . 1 2 . .
    O O8 0.9591(5) 0.9796(3) 0.5265(6) 0.0079(6) Uiso d . 1 2 . .
    O O9 0.8867(5) 0.7715(3) 0.4553(7) 0.0073(6) Uiso d . 1 2 . .
    O O10 0.8731(5) 0.5702(2) 0.5633(6) 0.0065(5) Uiso d . 1 2 . .
    O O11 0.7275(6) 0.9089(2) 0.1730(6) 0.0062(5) Uiso d . 1 2 . .
    O O12 0.6740(6) 0.6933(2) 0.8421(6) 0.0084(5) Uiso d . 1 2 . .
    O O13 0.9747(5) 0.8155(2) 0.9432(6) 0.0072(6) Uiso d . 1 2 . .
    O O14 0.9226(5) 0.5940(2) 0.0518(6) 0.0063(6) Uiso d . 1 2 . .
loop_
    _atom_site_aniso_label
    _atom_site_aniso_U_11
    _atom_site_aniso_U_22
    _atom_site_aniso_U_33
    _atom_site_aniso_U_12
    _atom_site_aniso_U_13
    _atom_site_aniso_U_23
    _atom_site_aniso_type_symbol
    Nd1 0.00488(8) 0.00601(7) 0.00701(8) 0.00062(9) -0.00008(13) 0.00075(7) Nd
    Nd2 0.00502(8) 0.00630(7) 0.00558(8) 0.00087(10) -0.00014(11) -0.00051(6) Nd
    Nd3 0.00446(8) 0.00581(7) 0.00580(8) 0.00100(9) -0.00004(12) 0.00079(6) Nd
    Nd4 0.00543(9) 0.01077(8) 0.00800(9) 0.00231(10) -0.00042(12) -0.00119(6) Nd
    Ti1 0.0050(3) 0.0047(2) 0.0043(2) 0.0010(4) 0.0009(7) 0.0001(2) Ti
    Ti2 0.0042(3) 0.0046(2) 0.0052(3) -0.0002(3) 0.0013(6) -0.00020(18) Ti
    Ti3 0.0041(3) 0.0049(2) 0.0044(2) 0.0014(3) 0.0011(7) 0.0000(2) Ti
    Ti4 0.0055(3) 0.0045(2) 0.0056(3) 0.0003(4) 0.0013(7) -0.0005(2) Ti
loop_
    _geom_bond_atom_site_label_1
    _geom_bond_atom_site_label_2
    _geom_bond_site_symmetry_1
    _geom_bond_site_symmetry_2
    _geom_bond_distance
    _geom_bond_publ_flag
    Nd1 O1 . . 2.691(3) ?
    Nd1 O1 . 2_675 2.631(3) ?
    Nd1 O4 . . 2.450(3) ?
    Nd1 O5 . . 2.742(3) ?
    Nd1 O6 . . 2.312(4) ?
    Nd1 O8 . 1_455 2.701(4) ?
    Nd1 O8 . 2_675 2.659(4) ?
    Nd1 O11 . 2_675 2.411(3) ?
    Nd1 O13 . 1_455 2.360(4) ?
    Nd2 O3 . . 2.415(4) ?
    Nd2 O5 . . 2.450(3) ?
    Nd2 O7 . . 2.318(4) ?
    Nd2 O10 . 1_455 2.398(4) ?
    Nd2 O10 . 2_664 2.423(3) ?
    Nd2 O14 . 1_455 2.381(4) ?
    Nd2 O14 . 2_665 2.457(3) ?
    Nd3 O1 . . 2.410(3) ?
    Nd3 O2 . . 2.621(3) ?
    Nd3 O4 . 2_675 2.931(3) ?
    Nd3 O6 . . 2.458(4) ?
    Nd3 O8 . . 2.401(3) ?
    Nd3 O9 . . 2.601(4) ?
    Nd3 O11 . 1_556 2.355(3) ?
    Nd3 O12 . . 2.474(3) ?
    Nd3 O13 . . 2.494(4) ?
    Nd4 O2 . . 2.636(4) ?
    Nd4 O3 . . 2.472(4) ?
    Nd4 O3 . 2_664 2.481(3) ?
    Nd4 O7 . . 2.398(4) ?
    Nd4 O9 . . 2.710(3) ?
    Nd4 O10 . . 2.426(4) ?
    Nd4 O12 . 1_554 2.627(3) ?
    Nd4 O14 . . 2.499(4) ?
    Ti1 O1 . . 1.975(3) ?
    Ti1 O1 . 2_674 2.220(3) ?
    Ti1 O2 . . 1.812(4) ?
    Ti1 O4 . . 1.935(5) ?
    Ti1 O6 . 1_554 1.917(3) ?
    Ti1 O11 . . 2.010(4) ?
    Ti2 O2 . . 2.269(4) ?
    Ti2 O3 . . 1.898(3) ?
    Ti2 O5 . . 1.973(4) ?
    Ti2 O6 . . 2.028(3) ?
    Ti2 O7 . 1_556 1.760(4) ?
    Ti2 O12 . . 1.989(5) ?
    Ti3 O4 . 1_655 1.984(5) ?
    Ti3 O8 . . 1.944(4) ?
    Ti3 O8 . 2_774 2.213(3) ?
    Ti3 O9 . . 1.820(4) ?
    Ti3 O11 . . 1.977(4) ?
    Ti3 O13 . 1_554 1.935(3) ?
    Ti4 O5 . 1_655 1.964(4) ?
    Ti4 O9 . . 2.196(4) ?
    Ti4 O10 . . 1.851(3) ?
    Ti4 O12 . . 1.984(5) ?
    Ti4 O13 . . 1.965(3) ?
    Ti4 O14 . 1_556 1.841(3) ?
loop_
    _geom_angle_atom_site_label_1
    _geom_angle_atom_site_label_2
    _geom_angle_atom_site_label_3
    _geom_angle_site_symmetry_1
    _geom_angle_site_symmetry_2
    _geom_angle_site_symmetry_3
    _geom_angle
    _geom_angle_publ_flag
    O1 Ti1 O1 . . 2_674 84.56(13) ?
    O1 Ti1 O2 . . . 93.27(15) ?
    O1 Ti1 O4 . . . 88.45(14) ?
    O1 Ti1 O6 . . 1_554 162.01(13) ?
    O1 Ti1 O11 . . . 85.18(13) ?
    O1 Ti1 O2 2_674 . . 172.96(16) ?
    O1 Ti1 O4 2_674 . . 83.65(13) ?
    O1 Ti1 O6 2_674 . 1_554 78.18(12) ?
    O1 Ti1 O11 2_674 . . 80.38(13) ?
    O2 Ti1 O4 . . . 103.01(15) ?
    O2 Ti1 O6 . . 1_554 103.26(15) ?
    O2 Ti1 O11 . . . 92.78(15) ?
    O4 Ti1 O6 . . 1_554 94.59(16) ?
    O4 Ti1 O11 . . . 163.29(13) ?
    O6 Ti1 O11 1_554 . . 86.97(15) ?
    O2 Ti2 O3 . . . 84.58(13) ?
    O2 Ti2 O5 . . . 84.71(13) ?
    O2 Ti2 O6 . . . 81.60(13) ?
    O2 Ti2 O7 . . 1_556 172.61(17) ?
    O2 Ti2 O12 . . . 81.44(14) ?
    O3 Ti2 O5 . . . 91.46(16) ?
    O3 Ti2 O6 . . . 166.09(13) ?
    O3 Ti2 O7 . . 1_556 98.63(15) ?
    O3 Ti2 O12 . . . 95.54(16) ?
    O5 Ti2 O6 . . . 85.68(14) ?
    O5 Ti2 O7 . . 1_556 101.79(17) ?
    O5 Ti2 O12 . . . 163.81(12) ?
    O6 Ti2 O7 . . 1_556 95.28(15) ?
    O6 Ti2 O12 . . . 84.04(14) ?
    O7 Ti2 O12 1_556 . . 91.59(17) ?
    O4 Ti3 O8 1_655 . . 88.84(15) ?
    O4 Ti3 O8 1_655 . 2_774 83.46(13) ?
    O4 Ti3 O9 1_655 . . 101.10(15) ?
    O4 Ti3 O11 1_655 . . 164.50(12) ?
    O4 Ti3 O13 1_655 . 1_554 93.06(16) ?
    O8 Ti3 O8 . . 2_774 85.77(14) ?
    O8 Ti3 O9 . . . 91.99(16) ?
    O8 Ti3 O11 . . . 86.75(14) ?
    O8 Ti3 O13 . . 1_554 165.40(14) ?
    O8 Ti3 O9 2_774 . . 174.89(17) ?
    O8 Ti3 O11 2_774 . . 81.40(13) ?
    O8 Ti3 O13 2_774 . 1_554 80.08(13) ?
    O9 Ti3 O11 . . . 93.89(15) ?
    O9 Ti3 O13 . . 1_554 101.82(15) ?
    O11 Ti3 O13 . . 1_554 87.61(16) ?
    O5 Ti4 O9 1_655 . . 86.72(14) ?
    O5 Ti4 O10 1_655 . . 90.78(16) ?
    O5 Ti4 O12 1_655 . . 167.53(13) ?
    O5 Ti4 O13 1_655 . . 87.47(15) ?
    O5 Ti4 O14 1_655 . 1_556 100.64(16) ?
    O9 Ti4 O10 . . . 82.06(14) ?
    O9 Ti4 O12 . . . 82.86(14) ?
    O9 Ti4 O13 . . . 83.96(14) ?
    O9 Ti4 O14 . . 1_556 171.88(16) ?
    O10 Ti4 O12 . . . 94.53(16) ?
    O10 Ti4 O13 . . . 165.99(15) ?
    O10 Ti4 O14 . . 1_556 94.32(14) ?
    O12 Ti4 O13 . . . 84.64(15) ?
    O12 Ti4 O14 . . 1_556 90.22(16) ?
    O13 Ti4 O14 . . 1_556 99.66(14) ?
