# Supplementary material for: Redetermination of Nd2Ti2O7: a non-centrosymmetric structure with perovskite-type slabs
Source: Acta Crystallogr Sect E Struct Rep Online. 2013 Mar 6;69(Pt 4):i19. doi: 10.1107/S1600536813005497 (PMC3629463; doi:10.1107/S1600536813005497)
Supplement: Supplementary file 2 [file e-69-00i19-Isup2.hkl]

#
# h,k,l, Fc-squared, Fo-squared, sigma(Fo-squared) and status flag
#
data_I
_shelx_title                             '   '
_shelx_refln_list_code                   4
_shelx_F_calc_maximum                    607.08
_exptl_crystal_F_000                     880
_reflns_d_resolution_high                0.5500

loop_
 _symmetry_equiv_pos_as_xyz
 'x, y, z'
 '-x, -y, z+1/2'

_cell_length_a                           7.67470(10)
_cell_length_b                           13.0025(2)
_cell_length_c                           5.46400(10)
_cell_angle_alpha                        90
_cell_angle_beta                         90
_cell_angle_gamma                        98.5165(5)

_shelx_F_squared_multiplier              1.000

loop_
 _refln_index_h
 _refln_index_k
 _refln_index_l
 _refln_F_squared_calc
 _refln_F_squared_meas
 _refln_F_squared_sigma
 _refln_observed_status
 _jana_refln_twin_domain
  -1   0   0     12.04     17.52      1.98 o   -3
   1   0   0     12.04     17.52      1.98 o    1
  -2   1   0  14480.00  14220.60     81.93 o   -4
  -2   0   0  14480.00  14220.60     81.93 o   -3
   2  -1   0  14480.00  14220.60     81.93 o   -2
   2   0   0  14480.00  14220.60     81.93 o    1
  -3   0   0     51.40     35.60      3.96 o   -3
   3   0   0     51.40     35.60      3.96 o    1
  -4   2   0    152.19    153.18      9.89 o   -4
  -4   0   0    152.19    153.18      9.89 o   -3
   4  -2   0    152.19    153.18      9.89 o   -2
   4   0   0    152.19    153.18      9.89 o    1
  -5   0   0    294.20    295.16     15.27 o   -3
   5   0   0    294.20    295.16     15.27 o    1
  -6   3   0     97.69    181.40     13.85 o   -4
  -6   0   0     97.69    181.40     13.85 o   -3
   6  -3   0     97.69    181.40     13.85 o   -2
   6   0   0     97.69    181.40     13.85 o    1
  -7   0   0     21.21     16.10      9.89 <   -3
   7   0   0     21.21     16.10      9.89 <    1
  -8   4   0   2890.14   3304.94     76.95 o   -4
  -8   0   0   2890.14   3304.94     76.95 o   -3
   8  -4   0   2890.14   3304.94     76.95 o   -2
   8   0   0   2890.14   3304.94     76.95 o    1
  -9   0   0     16.86     43.79     27.97 <   -3
   9   0   0     16.86     43.79     27.97 <    1
 -10   5   0   5417.37   5786.07    257.42 o   -4
 -10   0   0   5417.37   5786.07    257.42 o   -3
  10  -5   0   5417.37   5786.07    257.42 o   -2
  10   0   0   5417.37   5786.07    257.42 o    1
 -11   0   0    272.67    314.26     84.50 o   -3
  11   0   0    272.67    314.26     84.50 o    1
  10  -4   0     94.37     22.60     57.64 <   -4
  10  -1   0     94.37     22.60     57.64 <   -3
 -10   4   0     94.37     22.60     57.64 <   -2
 -10   1   0     94.37     22.60     57.64 <    1
   9  -1   0      0.47     -3.11     23.45 <   -3
  -9   1   0      0.47     -3.11     23.45 <    1
   8  -3   0     77.81     53.68     17.52 o   -4
   8  -1   0     77.81     53.68     17.52 o   -3
  -8   3   0     77.81     53.68     17.52 o   -2
  -8   1   0     77.81     53.68     17.52 o    1
   7  -1   0    130.54    113.60     14.41 o   -3
  -7   1   0    130.54    113.60     14.41 o    1
   6  -2   0  14486.70  14708.30    118.03 o   -4
   6  -1   0  14486.70  14708.30    118.03 o   -3
  -6   2   0  14486.70  14708.30    118.03 o   -2
  -6   1   0  14486.70  14708.30    118.03 o    1
   5  -1   0    111.26    118.97      9.89 o   -3
  -5   1   0    111.26    118.97      9.89 o    1
   4  -1   0 308013.00 368547.00   1776.75 o   -4
   4  -1   0 308013.00 368547.00   1776.75 o   -3
  -4   1   0 308013.00 368547.00   1776.75 o   -2
  -4   1   0 308013.00 368547.00   1776.75 o    1
   3  -1   0    121.80    116.74      6.22 o   -3
  -3   1   0    121.80    116.74      6.22 o    1
   2   0   0  14309.30  14172.00     81.65 o   -4
   2  -1   0  14309.30  14172.00     81.65 o   -3
  -2   0   0  14309.30  14172.00     81.65 o   -2
  -2   1   0  14309.30  14172.00     81.65 o    1
   1  -1   0    222.58    179.59      4.53 o   -3
  -1   1   0    222.58    179.59      4.53 o    1
  -1  -1   0   1090.91    888.07      9.14 o   -3
   1   1   0   1090.91    888.07      9.14 o    1
  -2   2   0    130.41    167.27      5.65 o   -4
  -2  -1   0    130.41    167.27      5.65 o   -3
   2  -2   0    130.41    167.27      5.65 o   -2
   2   1   0    130.41    167.27      5.65 o    1
  -3  -1   0     11.27     22.32      3.67 o   -3
   3   1   0     11.27     22.32      3.67 o    1
  -4   3   0   6069.83   6382.15     57.46 o   -4
  -4  -1   0   6069.83   6382.15     57.46 o   -3
   4  -3   0   6069.83   6382.15     57.46 o   -2
   4   1   0   6069.83   6382.15     57.46 o    1
  -5  -1   0     27.90     36.73      6.50 o   -3
   5   1   0     27.90     36.73      6.50 o    1
  -6   4   0  10410.10  10855.90    113.32 o   -4
  -6  -1   0  10410.10  10855.90    113.32 o   -3
   6  -4   0  10410.10  10855.90    113.32 o   -2
   6   1   0  10410.10  10855.90    113.32 o    1
  -7  -1   0    471.70    501.57     29.12 o   -3
   7   1   0    471.70    501.57     29.12 o    1
  -8   5   0    216.38    211.61     22.32 o   -4
  -8  -1   0    216.38    211.61     22.32 o   -3
   8  -5   0    216.38    211.61     22.32 o   -2
   8   1   0    216.38    211.61     22.32 o    1
  -9  -1   0      5.45      1.70     20.06 <   -3
   9   1   0      5.45      1.70     20.06 <    1
 -10   6   0  13204.90  13452.20    293.77 o   -4
 -10  -1   0  13204.90  13452.20    293.77 o   -3
  10  -6   0  13204.90  13452.20    293.77 o   -2
  10   1   0  13204.90  13452.20    293.77 o    1
 -11  -1   0      3.86     26.27     32.49 <   -3
  11   1   0      3.86     26.27     32.49 <    1
 -12   7   0  19432.80  19791.50    592.06 o   -4
 -12  -1   0  19432.80  19791.50    592.06 o   -3
  12  -7   0  19432.80  19791.50    592.06 o   -2
  12   1   0  19432.80  19791.50    592.06 o    1
   9  -2   0    106.63     89.01     45.21 <   -3
  -9   2   0    106.63     89.01     45.21 <    1
   8  -2   0  95272.30 104794.00    740.09 o   -4
   8  -2   0  95272.30 104794.00    740.09 o   -3
  -8   2   0  95272.30 104794.00    740.09 o   -2
  -8   2   0  95272.30 104794.00    740.09 o    1
   7  -2   0    147.66    141.29     14.69 o   -3
  -7   2   0    147.66    141.29     14.69 o    1
   6  -1   0  14176.70  14672.90    117.75 o   -4
   6  -2   0  14176.70  14672.90    117.75 o   -3
  -6   1   0  14176.70  14672.90    117.75 o   -2
  -6   2   0  14176.70  14672.90    117.75 o    1
   5  -2   0     54.84     51.71      7.35 o   -3
  -5   2   0     54.84     51.71      7.35 o    1
   4   0   0    126.91    153.13      9.89 o   -4
   4  -2   0    126.91    153.13      9.89 o   -3
  -4   0   0    126.91    153.13      9.89 o   -2
  -4   2   0    126.91    153.13      9.89 o    1
   3  -2   0    662.58    572.52     13.03 o   -3
  -3   2   0    662.58    572.52     13.03 o    1
   2   1   0    148.32    167.35      5.65 o   -4
   2  -2   0    148.32    167.35      5.65 o   -3
  -2  -1   0    148.32    167.35      5.65 o   -2
  -2   2   0    148.32    167.35      5.65 o    1
   1  -2   0    394.19    377.93      5.95 o   -3
  -1   2   0    394.19    377.93      5.95 o    1
   0   2   0   7870.75   7510.51     44.60 o   -4
   0  -2   0   7870.75   7510.51     44.60 o   -3
   0  -2   0   7870.75   7510.51     44.60 o   -2
   0   2   0   7870.75   7510.51     44.60 o    1
  -1  -2   0    694.73    631.99      8.81 o   -3
   1   2   0    694.73    631.99      8.81 o    1
  -2   3   0  21537.40  20961.70    132.01 o   -4
  -2  -2   0  21537.40  20961.70    132.01 o   -3
   2  -3   0  21537.40  20961.70    132.01 o   -2
   2   2   0  21537.40  20961.70    132.01 o    1
  -3  -2   0    877.15    773.20     14.46 o   -3
   3   2   0    877.15    773.20     14.46 o    1
  -4   4   0    223.28    296.67     12.43 o   -4
  -4  -2   0    223.28    296.67     12.43 o   -3
   4  -4   0    223.28    296.67     12.43 o   -2
   4   2   0    223.28    296.67     12.43 o    1
  -5  -2   0     68.32     72.34      9.32 o   -3
   5   2   0     68.32     72.34      9.32 o    1
  -6   5   0  28040.70  28763.50    225.37 o   -4
  -6  -2   0  28040.70  28763.50    225.37 o   -3
   6  -5   0  28040.70  28763.50    225.37 o   -2
   6   2   0  28040.70  28763.50    225.37 o    1
  -7  -2   0     42.70     53.12     12.71 o   -3
   7   2   0     42.70     53.12     12.71 o    1
  -8   6   0  45711.90  48266.40    492.36 o   -4
  -8  -2   0  45711.90  48266.40    492.36 o   -3
   8  -6   0  45711.90  48266.40    492.36 o   -2
   8   2   0  45711.90  48266.40    492.36 o    1
  -9  -2   0    375.31    330.42     37.31 o   -3
   9   2   0    375.31    330.42     37.31 o    1
 -10   7   0    135.60    145.79     32.49 o   -4
 -10  -2   0    135.60    145.79     32.49 o   -3
  10  -7   0    135.60    145.79     32.49 o   -2
  10   2   0    135.60    145.79     32.49 o    1
 -11  -2   0   2128.96   2170.31    116.12 o   -3
  11   2   0   2128.96   2170.31    116.12 o    1
 -12   8   0   3491.29   3386.40    224.59 o   -4
 -12  -2   0   3491.29   3386.40    224.59 o   -3
  12  -8   0   3491.29   3386.40    224.59 o   -2
  12   2   0   3491.29   3386.40    224.59 o    1
   9  -3   0      6.23     12.71     26.84 <   -3
  -9   3   0      6.23     12.71     26.84 <    1
   8  -1   0     66.48     53.68     17.52 o   -4
   8  -3   0     66.48     53.68     17.52 o   -3
  -8   1   0     66.48     53.68     17.52 o   -2
  -8   3   0     66.48     53.68     17.52 o    1
   7  -3   0    816.78    845.32     33.67 o   -3
  -7   3   0    816.78    845.32     33.67 o    1
   6   0   0     80.97    181.38     13.84 o   -4
   6  -3   0     80.97    181.38     13.84 o   -3
  -6   0   0     80.97    181.38     13.84 o   -2
  -6   3   0     80.97    181.38     13.84 o    1
   5  -3   0    378.64    383.72     18.38 o   -3
  -5   3   0    378.64    383.72     18.38 o    1
   4   1   0   6292.39   6399.28     57.62 o   -4
   4  -3   0   6292.39   6399.28     57.62 o   -3
  -4  -1   0   6292.39   6399.28     57.62 o   -2
  -4   3   0   6292.39   6399.28     57.62 o    1
   3  -3   0   1475.93   1406.99     20.17 o   -3
  -3   3   0   1475.93   1406.99     20.17 o    1
   2   2   0  21866.50  21066.40    132.67 o   -4
   2  -3   0  21866.50  21066.40    132.67 o   -3
  -2  -2   0  21866.50  21066.40    132.67 o   -2
  -2   3   0  21866.50  21066.40    132.67 o    1
   1  -3   0   2034.30   1839.21     16.04 o   -3
  -1   3   0   2034.30   1839.21     16.04 o    1
   0   3   0    245.67    247.40      7.07 o   -4
   0  -3   0    245.67    247.40      7.07 o   -3
   0  -3   0    245.67    247.40      7.07 o   -2
   0   3   0    245.67    247.40      7.07 o    1
  -1  -3   0      5.79     24.30      2.54 o   -3
   1   3   0      5.79     24.30      2.54 o    1
  -2   4   0  55285.90  55266.00    284.70 o   -4
  -2  -3   0  55285.90  55266.00    284.70 o   -3
   2  -4   0  55285.90  55266.00    284.70 o   -2
   2   3   0  55285.90  55266.00    284.70 o    1
  -3  -3   0    564.42    570.63     15.00 o   -3
   3   3   0    564.42    570.63     15.00 o    1
  -4   5   0  97676.20 102821.00    620.31 o   -4
  -4  -3   0  97676.20 102821.00    620.31 o   -3
   4  -5   0  97676.20 102821.00    620.31 o   -2
   4   3   0  97676.20 102821.00    620.31 o    1
  -5  -3   0    543.14    526.66     22.06 o   -3
   5   3   0    543.14    526.66     22.06 o    1
  -6   6   0    481.37    537.97     32.79 o   -4
  -6  -3   0    481.37    537.97     32.79 o   -3
   6  -6   0    481.37    537.97     32.79 o   -2
   6   3   0    481.37    537.97     32.79 o    1
  -7  -3   0   5672.83   5713.50    100.61 o   -3
   7   3   0   5672.83   5713.50    100.61 o    1
  -8   7   0   5609.14   5822.26    110.39 o   -4
  -8  -3   0   5609.14   5822.26    110.39 o   -3
   8  -7   0   5609.14   5822.26    110.39 o   -2
   8   3   0   5609.14   5822.26    110.39 o    1
  -9  -3   0   1443.02   1472.05     62.27 o   -3
   9   3   0   1443.02   1472.05     62.27 o    1
 -10   8   0   3271.90   3538.53    102.98 o   -4
 -10  -3   0   3271.90   3538.53    102.98 o   -3
  10  -8   0   3271.90   3538.53    102.98 o   -2
  10   3   0   3271.90   3538.53    102.98 o    1
 -11  -3   0     38.52     43.79     26.56 <   -3
  11   3   0     38.52     43.79     26.56 <    1
 -12   9   0   5832.55   5863.68    206.16 o   -4
 -12  -3   0   5832.55   5863.68    206.16 o   -3
  12  -9   0   5832.55   5863.68    206.16 o   -2
  12   3   0   5832.55   5863.68    206.16 o    1
 -13  -3   0      3.15    -28.82     58.76 <   -3
  13   3   0      3.15    -28.82     58.76 <    1
  10  -1   0     80.20     22.60     57.63 <   -4
  10  -4   0     80.20     22.60     57.63 <   -3
 -10   1   0     80.20     22.60     57.63 <   -2
 -10   4   0     80.20     22.60     57.63 <    1
   9  -4   0    146.99    159.94     40.13 o   -3
  -9   4   0    146.99    159.94     40.13 o    1
   8   0   0   3067.74   3308.59     77.04 o   -4
   8  -4   0   3067.74   3308.59     77.04 o   -3
  -8   0   0   3067.74   3308.59     77.04 o   -2
  -8   4   0   3067.74   3308.59     77.04 o    1
   7  -4   0   1106.91   1285.26     45.57 o   -3
  -7   4   0   1106.91   1285.26     45.57 o    1
   6   1   0  10745.60  10884.00    113.62 o   -4
   6  -4   0  10745.60  10884.00    113.62 o   -3
  -6  -1   0  10745.60  10884.00    113.62 o   -2
  -6   4   0  10745.60  10884.00    113.62 o    1
   5  -4   0   1173.31   1119.25     26.06 o   -3
  -5   4   0   1173.31   1119.25     26.06 o    1
   4   2   0    258.55    296.80     12.44 o   -4
   4  -4   0    258.55    296.80     12.44 o   -3
  -4  -2   0    258.55    296.80     12.44 o   -2
  -4   4   0    258.55    296.80     12.44 o    1
   3  -4   0    211.71    222.22     10.74 o   -3
  -3   4   0    211.71    222.22     10.74 o    1
   2   3   0  55360.10  55302.70    284.89 o   -4
   2  -4   0  55360.10  55302.70    284.89 o   -3
  -2  -3   0  55360.10  55302.70    284.89 o   -2
  -2   4   0  55360.10  55302.70    284.89 o    1
   1  -4   0    856.80    820.71     10.78 o   -3
  -1   4   0    856.80    820.71     10.78 o    1
   0   4   0 146605.00 124679.00    622.81 o   -4
   0  -4   0 146605.00 124679.00    622.81 o   -3
   0  -4   0 146605.00 124679.00    622.81 o   -2
   0   4   0 146605.00 124679.00    622.81 o    1
  -1  -4   0    941.33    881.66     12.49 o   -3
   1   4   0    941.33    881.66     12.49 o    1
  -2   5   0   5917.04   6712.30     45.69 o   -4
  -2  -4   0   5917.04   6712.30     45.69 o   -3
   2  -5   0   5917.04   6712.30     45.69 o   -2
   2   4   0   5917.04   6712.30     45.69 o    1
  -3  -4   0  11823.80  11758.80    101.54 o   -3
   3   4   0  11823.80  11758.80    101.54 o    1
  -4   6   0   7531.57   7300.27     85.89 o   -4
  -4  -4   0   7531.57   7300.27     85.89 o   -3
   4  -6   0   7531.57   7300.27     85.89 o   -2
   4   4   0   7531.57   7300.27     85.89 o    1
  -5  -4   0   2592.42   2828.98     74.98 o   -3
   5   4   0   2592.42   2828.98     74.98 o    1
  -6   7   0   8776.99   8904.67    119.94 o   -4
  -6  -4   0   8776.99   8904.67    119.94 o   -3
   6  -7   0   8776.99   8904.67    119.94 o   -2
   6   4   0   8776.99   8904.67    119.94 o    1
  -7  -4   0    150.12    148.07     17.80 o   -3
   7   4   0    150.12    148.07     17.80 o    1
  -8   8   0  12338.80  13251.60    157.19 o   -4
  -8  -4   0  12338.80  13251.60    157.19 o   -3
   8  -8   0  12338.80  13251.60    157.19 o   -2
   8   4   0  12338.80  13251.60    157.19 o    1
  -9  -4   0     93.23     77.42     23.45 o   -3
   9   4   0     93.23     77.42     23.45 o    1
 -10   9   0   7914.41   8008.87    164.20 o   -4
 -10  -4   0   7914.41   8008.87    164.20 o   -3
  10  -9   0   7914.41   8008.87    164.20 o   -2
  10   4   0   7914.41   8008.87    164.20 o    1
 -11  -4   0      2.97     -1.41     23.73 <   -3
  11   4   0      2.97     -1.41     23.73 <    1
 -12  10   0   1121.22   1132.01     69.80 o   -4
 -12  -4   0   1121.22   1132.01     69.80 o   -3
  12 -10   0   1121.22   1132.01     69.80 o   -2
  12   4   0   1121.22   1132.01     69.80 o    1
 -13  -4   0    557.52    444.41    117.32 o   -3
  13   4   0    557.52    444.41    117.32 o    1
  11  -5   0    688.69    834.38    121.86 o   -3
 -11   5   0    688.69    834.38    121.86 o    1
  10   0   0   5671.39   5793.65    257.75 o   -4
  10  -5   0   5671.39   5793.65    257.75 o   -3
 -10   0   0   5671.39   5793.65    257.75 o   -2
 -10   5   0   5671.39   5793.65    257.75 o    1
   9  -5   0    386.96    398.83     46.92 o   -3
  -9   5   0    386.96    398.83     46.92 o    1
   8   1   0    253.24    211.66     22.32 o   -4
   8  -5   0    253.24    211.66     22.32 o   -3
  -8  -1   0    253.24    211.66     22.32 o   -2
  -8   5   0    253.24    211.66     22.32 o    1
   7  -5   0     43.52     56.51     13.84 o   -3
  -7   5   0     43.52     56.51     13.84 o    1
   6   2   0  28320.90  28816.10    225.79 o   -4
   6  -5   0  28320.90  28816.10    225.79 o   -3
  -6  -2   0  28320.90  28816.10    225.79 o   -2
  -6   5   0  28320.90  28816.10    225.79 o    1
   5  -5   0    764.34    797.48     26.60 o   -3
  -5   5   0    764.34    797.48     26.60 o    1
   4   3   0  97246.20 102565.00    618.77 o   -4
   4  -5   0  97246.20 102565.00    618.77 o   -3
  -4  -3   0  97246.20 102565.00    618.77 o   -2
  -4   5   0  97246.20 102565.00    618.77 o    1
   3  -5   0    877.04    862.67     19.55 o   -3
  -3   5   0    877.04    862.67     19.55 o    1
   2   4   0   5808.57   6700.96     45.61 o   -4
   2  -5   0   5808.57   6700.96     45.61 o   -3
  -2  -4   0   5808.57   6700.96     45.61 o   -2
  -2   5   0   5808.57   6700.96     45.61 o    1
   1  -5   0   9301.79   8746.24     55.80 o   -3
  -1   5   0   9301.79   8746.24     55.80 o    1
   0   5   0   6759.27   5945.36     45.79 o   -4
   0  -5   0   6759.27   5945.36     45.79 o   -3
   0  -5   0   6759.27   5945.36     45.79 o   -2
   0   5   0   6759.27   5945.36     45.79 o    1
  -1  -5   0   6849.34   6559.04     46.11 o   -3
   1   5   0   6849.34   6559.04     46.11 o    1
  -2   6   0  21999.40  22240.60    128.77 o   -4
  -2  -5   0  21999.40  22240.60    128.77 o   -3
   2  -6   0  21999.40  22240.60    128.77 o   -2
   2   5   0  21999.40  22240.60    128.77 o    1
  -3  -5   0    319.13    328.00     11.03 o   -3
   3   5   0    319.13    328.00     11.03 o    1
  -4   7   0  26188.90  26904.20    254.56 o   -4
  -4  -5   0  26188.90  26904.20    254.56 o   -3
   4  -7   0  26188.90  26904.20    254.56 o   -2
   4   5   0  26188.90  26904.20    254.56 o    1
  -5  -5   0    920.74    911.02     38.49 o   -3
   5   5   0    920.74    911.02     38.49 o    1
  -6   8   0  17984.30  17603.10    191.96 o   -4
  -6  -5   0  17984.30  17603.10    191.96 o   -3
   6  -8   0  17984.30  17603.10    191.96 o   -2
   6   5   0  17984.30  17603.10    191.96 o    1
  -7  -5   0     15.53     48.03     13.28 o   -3
   7   5   0     15.53     48.03     13.28 o    1
  -8   9   0   3139.12   3446.81     76.08 o   -4
  -8  -5   0   3139.12   3446.81     76.08 o   -3
   8  -9   0   3139.12   3446.81     76.08 o   -2
   8   5   0   3139.12   3446.81     76.08 o    1
  -9  -5   0   1284.46   1288.04     61.97 o   -3
   9   5   0   1284.46   1288.04     61.97 o    1
 -10  10   0   4630.62   4591.04    126.28 o   -4
 -10  -5   0   4630.62   4591.04    126.28 o   -3
  10 -10   0   4630.62   4591.04    126.28 o   -2
  10   5   0   4630.62   4591.04    126.28 o    1
 -11  -5   0     28.56     53.12     28.82 <   -3
  11   5   0     28.56     53.12     28.82 <    1
 -12  11   0    793.02    677.90     60.50 o   -4
 -12  -5   0    793.02    677.90     60.50 o   -3
  12 -11   0    793.02    677.90     60.50 o   -2
  12   5   0    793.02    677.90     60.50 o    1
 -13  -5   0   1487.69    990.00    151.70 o   -3
  13   5   0   1487.69    990.00    151.70 o    1
  11  -6   0      1.12     20.62     51.14 <   -3
 -11   6   0      1.12     20.62     51.14 <    1
  10   1   0  13450.10  13468.30    294.12 o   -4
  10  -6   0  13450.10  13468.30    294.12 o   -3
 -10  -1   0  13450.10  13468.30    294.12 o   -2
 -10   6   0  13450.10  13468.30    294.12 o    1
   9  -6   0    732.11    709.50     50.62 o   -3
  -9   6   0    732.11    709.50     50.62 o    1
   8   2   0  45439.70  48200.10    491.68 o   -4
   8  -6   0  45439.70  48200.10    491.68 o   -3
  -8  -2   0  45439.70  48200.10    491.68 o   -2
  -8   6   0  45439.70  48200.10    491.68 o    1
   7  -6   0    260.82    262.28     29.68 o   -3
  -7   6   0    260.82    262.28     29.68 o    1
   6   3   0    411.89    537.68     32.77 o   -4
   6  -6   0    411.89    537.68     32.77 o   -3
  -6  -3   0    411.89    537.68     32.77 o   -2
  -6   6   0    411.89    537.68     32.77 o    1
   5  -6   0   4199.36   4247.94     69.54 o   -3
  -5   6   0   4199.36   4247.94     69.54 o    1
   4   4   0   7157.94   7272.92     85.56 o   -4
   4  -6   0   7157.94   7272.92     85.56 o   -3
  -4  -4   0   7157.94   7272.92     85.56 o   -2
  -4   6   0   7157.94   7272.92     85.56 o    1
   3  -6   0  10455.70  10478.50     81.18 o   -3
  -3   6   0  10455.70  10478.50     81.18 o    1
   2   5   0  22222.10  22292.70    129.07 o   -4
   2  -6   0  22222.10  22292.70    129.07 o   -3
  -2  -5   0  22222.10  22292.70    129.07 o   -2
  -2   6   0  22222.10  22292.70    129.07 o    1
   1  -6   0      8.23     29.95      3.96 o   -3
  -1   6   0      8.23     29.95      3.96 o    1
   0   6   0  42203.90  38156.60    233.59 o   -4
   0  -6   0  42203.90  38156.60    233.59 o   -3
   0  -6   0  42203.90  38156.60    233.59 o   -2
   0   6   0  42203.90  38156.60    233.59 o    1
  -1  -6   0   2849.44   2721.27     29.65 o   -3
   1   6   0   2849.44   2721.27     29.65 o    1
  -2   7   0  30021.30  28806.50    181.78 o   -4
  -2  -6   0  30021.30  28806.50    181.78 o   -3
   2  -7   0  30021.30  28806.50    181.78 o   -2
   2   6   0  30021.30  28806.50    181.78 o    1
  -3  -6   0     12.77     25.71      5.37 o   -3
   3   6   0     12.77     25.71      5.37 o    1
  -4   8   0   6928.15   6794.36    122.68 o   -4
  -4  -6   0   6928.15   6794.36    122.68 o   -3
   4  -8   0   6928.15   6794.36    122.68 o   -2
   4   6   0   6928.15   6794.36    122.68 o    1
  -5  -6   0   3272.01   3258.04     74.17 o   -3
   5   6   0   3272.01   3258.04     74.17 o    1
  -6   9   0   8942.98   8491.70    111.97 o   -4
  -6  -6   0   8942.98   8491.70    111.97 o   -3
   6  -9   0   8942.98   8491.70    111.97 o   -2
   6   6   0   8942.98   8491.70    111.97 o    1
  -7  -6   0     70.94    105.67     17.52 o   -3
   7   6   0     70.94    105.67     17.52 o    1
  -8  10   0   1224.75   1125.81     52.03 o   -4
  -8  -6   0   1224.75   1125.81     52.03 o   -3
   8 -10   0   1224.75   1125.81     52.03 o   -2
   8   6   0   1224.75   1125.81     52.03 o    1
  -9  -6   0   3211.15   3299.82     99.83 o   -3
   9   6   0   3211.15   3299.82     99.83 o    1
 -10  11   0    225.97    269.25     41.53 o   -4
 -10  -6   0    225.97    269.25     41.53 o   -3
  10 -11   0    225.97    269.25     41.53 o   -2
  10   6   0    225.97    269.25     41.53 o    1
 -11  -6   0   2988.53   3016.15    107.73 o   -3
  11   6   0   2988.53   3016.15    107.73 o    1
 -12  12   0   4896.62   4553.18    139.44 o   -4
 -12  -6   0   4896.62   4553.18    139.44 o   -3
  12 -12   0   4896.62   4553.18    139.44 o   -2
  12   6   0   4896.62   4553.18    139.44 o    1
  12   1   0  19288.40  19777.80    591.65 o   -4
  12  -7   0  19288.40  19777.80    591.65 o   -3
 -12  -1   0  19288.40  19777.80    591.65 o   -2
 -12   7   0  19288.40  19777.80    591.65 o    1
  11  -7   0     32.18     31.93     38.14 <   -3
 -11   7   0     32.18     31.93     38.14 <    1
  10   2   0    124.77    145.79     32.49 o   -4
  10  -7   0    124.77    145.79     32.49 o   -3
 -10  -2   0    124.77    145.79     32.49 o   -2
 -10   7   0    124.77    145.79     32.49 o    1
   9  -7   0   2395.75   2489.47     85.58 o   -3
  -9   7   0   2395.75   2489.47     85.58 o    1
   8   3   0   5234.21   5809.42    110.15 o   -4
   8  -7   0   5234.21   5809.42    110.15 o   -3
  -8  -3   0   5234.21   5809.42    110.15 o   -2
  -8   7   0   5234.21   5809.42    110.15 o    1
   7  -7   0   5550.67   5849.87    105.99 o   -3
  -7   7   0   5550.67   5849.87    105.99 o    1
   6   4   0   9023.35   8919.96    120.15 o   -4
   6  -7   0   9023.35   8919.96    120.15 o   -3
  -6  -4   0   9023.35   8919.96    120.15 o   -2
  -6   7   0   9023.35   8919.96    120.15 o    1
   5  -7   0     11.81     37.01     11.58 o   -3
  -5   7   0     11.81     37.01     11.58 o    1
   4   5   0  26948.60  27063.00    256.07 o   -4
   4  -7   0  26948.60  27063.00    256.07 o   -3
  -4  -5   0  26948.60  27063.00    256.07 o   -2
  -4   7   0  26948.60  27063.00    256.07 o    1
   3  -7   0   3092.38   3000.51     37.59 o   -3
  -3   7   0   3092.38   3000.51     37.59 o    1
   2   6   0  30160.50  28840.90    181.99 o   -4
   2  -7   0  30160.50  28840.90    181.99 o   -3
  -2  -6   0  30160.50  28840.90    181.99 o   -2
  -2   7   0  30160.50  28840.90    181.99 o    1
   1  -7   0     10.60     51.14      4.52 o   -3
  -1   7   0     10.60     51.14      4.52 o    1
   0   7   0   9999.34   9166.31     75.87 o   -4
   0  -7   0   9999.34   9166.31     75.87 o   -3
   0  -7   0   9999.34   9166.31     75.87 o   -2
   0   7   0   9999.34   9166.31     75.87 o    1
  -1  -7   0   5642.47   5887.55     43.33 o   -3
   1   7   0   5642.47   5887.55     43.33 o    1
  -2   8   0  14203.20  13530.90    109.61 o   -4
  -2  -7   0  14203.20  13530.90    109.61 o   -3
   2  -8   0  14203.20  13530.90    109.61 o   -2
   2   7   0  14203.20  13530.90    109.61 o    1
  -3  -7   0    231.22    283.23     15.55 o   -3
   3   7   0    231.22    283.23     15.55 o    1
  -4   9   0   2285.80   2182.05     42.20 o   -4
  -4  -7   0   2285.80   2182.05     42.20 o   -3
   4  -9   0   2285.80   2182.05     42.20 o   -2
   4   7   0   2285.80   2182.05     42.20 o    1
  -5  -7   0   6007.93   6109.96    110.44 o   -3
   5   7   0   6007.93   6109.96    110.44 o    1
  -6  10   0    160.70    198.05     20.34 o   -4
  -6  -7   0    160.70    198.05     20.34 o   -3
   6 -10   0    160.70    198.05     20.34 o   -2
   6   7   0    160.70    198.05     20.34 o    1
  -7  -7   0   6592.35   6726.71    105.75 o   -3
   7   7   0   6592.35   6726.71    105.75 o    1
  -8  11   0   8665.97   8088.45    160.82 o   -4
  -8  -7   0   8665.97   8088.45    160.82 o   -3
   8 -11   0   8665.97   8088.45    160.82 o   -2
   8   7   0   8665.97   8088.45    160.82 o    1
  -9  -7   0   2205.87   2002.08     81.58 o   -3
   9   7   0   2205.87   2002.08     81.58 o    1
 -10  12   0   2694.75   2844.74    104.36 o   -4
 -10  -7   0   2694.75   2844.74    104.36 o   -3
  10 -12   0   2694.75   2844.74    104.36 o   -2
  10   7   0   2694.75   2844.74    104.36 o    1
 -11  -7   0     19.46     79.67     31.36 <   -3
  11   7   0     19.46     79.67     31.36 <    1
 -12  13   0   5390.08   5800.60    161.71 o   -4
 -12  -7   0   5390.08   5800.60    161.71 o   -3
  12 -13   0   5390.08   5800.60    161.71 o   -2
  12   7   0   5390.08   5800.60    161.71 o    1
  12   2   0   3207.85   3381.56    224.27 o   -4
  12  -8   0   3207.85   3381.56    224.27 o   -3
 -12  -2   0   3207.85   3381.56    224.27 o   -2
 -12   8   0   3207.85   3381.56    224.27 o    1
  11  -8   0   2356.20   2493.83     94.05 o   -3
 -11   8   0   2356.20   2493.83     94.05 o    1
  10   3   0   3443.76   3541.63    103.07 o   -4
  10  -8   0   3443.76   3541.63    103.07 o   -3
 -10  -3   0   3443.76   3541.63    103.07 o   -2
 -10   8   0   3443.76   3541.63    103.07 o    1
   9  -8   0      1.66      4.80     18.36 <   -3
  -9   8   0      1.66      4.80     18.36 <    1
   8   4   0  12876.60  13290.40    157.65 o   -4
   8  -8   0  12876.60  13290.40    157.65 o   -3
  -8  -4   0  12876.60  13290.40    157.65 o   -2
  -8   8   0  12876.60  13290.40    157.65 o    1
   7  -8   0   2334.20   2478.85     59.25 o   -3
  -7   8   0   2334.20   2478.85     59.25 o    1
   6   5   0  18224.90  17629.10    192.25 o   -4
   6  -8   0  18224.90  17629.10    192.25 o   -3
  -6  -5   0  18224.90  17629.10    192.25 o   -2
  -6   8   0  18224.90  17629.10    192.25 o    1
   5  -8   0     11.63     27.69     11.30 <   -3
  -5   8   0     11.63     27.69     11.30 <    1
   4   6   0   7273.92   6814.25    123.04 o   -4
   4  -8   0   7273.92   6814.25    123.04 o   -3
  -4  -6   0   7273.92   6814.25    123.04 o   -2
  -4   8   0   7273.92   6814.25    123.04 o    1
   3  -8   0   4526.04   4558.66     53.38 o   -3
  -3   8   0   4526.04   4558.66     53.38 o    1
   2   7   0  14272.60  13539.40    109.68 o   -4
   2  -8   0  14272.60  13539.40    109.68 o   -3
  -2  -7   0  14272.60  13539.40    109.68 o   -2
  -2   8   0  14272.60  13539.40    109.68 o    1
   1  -8   0    991.48   1068.12     18.98 o   -3
  -1   8   0    991.48   1068.12     18.98 o    1
   0   8   0   3358.12   2966.87     38.29 o   -4
   0  -8   0   3358.12   2966.87     38.29 o   -3
   0  -8   0   3358.12   2966.87     38.29 o   -2
   0   8   0   3358.12   2966.87     38.29 o    1
  -1  -8   0   9635.28   9654.59     71.71 o   -3
   1   8   0   9635.28   9654.59     71.71 o    1
  -2   9   0    405.65    409.75     17.24 o   -4
  -2  -8   0    405.65    409.75     17.24 o   -3
   2  -9   0    405.65    409.75     17.24 o   -2
   2   8   0    405.65    409.75     17.24 o    1
  -3  -8   0  12740.50  13553.40    141.94 o   -3
   3   8   0  12740.50  13553.40    141.94 o    1
  -4  10   0  18394.30  17745.50    161.28 o   -4
  -4  -8   0  18394.30  17745.50    161.28 o   -3
   4 -10   0  18394.30  17745.50    161.28 o   -2
   4   8   0  18394.30  17745.50    161.28 o    1
  -5  -8   0   4097.78   4035.65     68.81 o   -3
   5   8   0   4097.78   4035.65     68.81 o    1
  -6  11   0   4682.76   4521.67     83.27 o   -4
  -6  -8   0   4682.76   4521.67     83.27 o   -3
   6 -11   0   4682.76   4521.67     83.27 o   -2
   6   8   0   4682.76   4521.67     83.27 o    1
  -7  -8   0    247.95    285.72     27.41 o   -3
   7   8   0    247.95    285.72     27.41 o    1
  -8  12   0  12454.10  12091.90    209.49 o   -4
  -8  -8   0  12454.10  12091.90    209.49 o   -3
   8 -12   0  12454.10  12091.90    209.49 o   -2
   8   8   0  12454.10  12091.90    209.49 o    1
  -9  -8   0    181.66    140.72     32.21 o   -3
   9   8   0    181.66    140.72     32.21 o    1
 -10  13   0   2913.49   2997.32    110.09 o   -4
 -10  -8   0   2913.49   2997.32    110.09 o   -3
  10 -13   0   2913.49   2997.32    110.09 o   -2
  10   8   0   2913.49   2997.32    110.09 o    1
 -11  -8   0   2957.53   2669.95    109.15 o   -3
  11   8   0   2957.53   2669.95    109.15 o    1
 -12  14   0    476.15    514.75     62.15 o   -4
 -12  -8   0    476.15    514.75     62.15 o   -3
  12 -14   0    476.15    514.75     62.15 o   -2
  12   8   0    476.15    514.75     62.15 o    1
  13  -9   0      6.70     14.97     72.04 <   -3
 -13   9   0      6.70     14.97     72.04 <    1
  12   3   0   6142.59   5872.62    206.48 o   -4
  12  -9   0   6142.59   5872.62    206.48 o   -3
 -12  -3   0   6142.59   5872.62    206.48 o   -2
 -12   9   0   6142.59   5872.62    206.48 o    1
  11  -9   0   1565.74   1464.41     78.40 o   -3
 -11   9   0   1565.74   1464.41     78.40 o    1
  10   4   0   8101.04   8016.18    164.35 o   -4
  10  -9   0   8101.04   8016.18    164.35 o   -3
 -10  -4   0   8101.04   8016.18    164.35 o   -2
 -10   9   0   8101.04   8016.18    164.35 o    1
   9  -9   0      8.94     12.43     20.06 <   -3
  -9   9   0      8.94     12.43     20.06 <    1
   8   5   0   3438.85   3452.62     76.21 o   -4
   8  -9   0   3438.85   3452.62     76.21 o   -3
  -8  -5   0   3438.85   3452.62     76.21 o   -2
  -8   9   0   3438.85   3452.62     76.21 o    1
   7  -9   0   2774.74   2851.38     65.24 o   -3
  -7   9   0   2774.74   2851.38     65.24 o    1
   6   6   0   9071.15   8498.52    112.06 o   -4
   6  -9   0   9071.15   8498.52    112.06 o   -3
  -6  -6   0   9071.15   8498.52    112.06 o   -2
  -6   9   0   9071.15   8498.52    112.06 o    1
   5  -9   0    969.28    951.42     43.86 o   -3
  -5   9   0    969.28    951.42     43.86 o    1
   4   7   0   2164.56   2179.86     42.15 o   -4
   4  -9   0   2164.56   2179.86     42.15 o   -3
  -4  -7   0   2164.56   2179.86     42.15 o   -2
  -4   9   0   2164.56   2179.86     42.15 o    1
   3  -9   0   8548.04   8436.31     96.33 o   -3
  -3   9   0   8548.04   8436.31     96.33 o    1
   2   8   0    444.80    409.90     17.24 o   -4
   2  -9   0    444.80    409.90     17.24 o   -3
  -2  -8   0    444.80    409.90     17.24 o   -2
  -2   9   0    444.80    409.90     17.24 o    1
   1  -9   0  17696.20  17832.90    121.10 o   -3
  -1   9   0  17696.20  17832.90    121.10 o    1
   0   9   0  28805.80  26397.00    170.10 o   -4
   0  -9   0  28805.80  26397.00    170.10 o   -3
   0  -9   0  28805.80  26397.00    170.10 o   -2
   0   9   0  28805.80  26397.00    170.10 o    1
  -1  -9   0   3702.32   3791.09     43.85 o   -3
   1   9   0   3702.32   3791.09     43.85 o    1
  -2  10   0   5440.68   5087.98     70.95 o   -4
  -2  -9   0   5440.68   5087.98     70.95 o   -3
   2 -10   0   5440.68   5087.98     70.95 o   -2
   2   9   0   5440.68   5087.98     70.95 o    1
  -3  -9   0    441.89    450.69     23.47 o   -3
   3   9   0    441.89    450.69     23.47 o    1
  -4  11   0  24819.90  23943.30    191.40 o   -4
  -4  -9   0  24819.90  23943.30    191.40 o   -3
   4 -11   0  24819.90  23943.30    191.40 o   -2
   4   9   0  24819.90  23943.30    191.40 o    1
  -5  -9   0    359.49    345.70     24.03 o   -3
   5   9   0    359.49    345.70     24.03 o    1
  -6  12   0   5540.30   5358.08     83.36 o   -4
  -6  -9   0   5540.30   5358.08     83.36 o   -3
   6 -12   0   5540.30   5358.08     83.36 o   -2
   6   9   0   5540.30   5358.08     83.36 o    1
  -7  -9   0   4972.24   4499.49    115.14 o   -3
   7   9   0   4972.24   4499.49    115.14 o    1
  -8  13   0    526.29    582.27     49.16 o   -4
  -8  -9   0    526.29    582.27     49.16 o   -3
   8 -13   0    526.29    582.27     49.16 o   -2
   8   9   0    526.29    582.27     49.16 o    1
  -9  -9   0   3911.78   3796.52    117.50 o   -3
   9   9   0   3911.78   3796.52    117.50 o    1
 -10  14   0    351.42    301.51     45.21 o   -4
 -10  -9   0    351.42    301.51     45.21 o   -3
  10 -14   0    351.42    301.51     45.21 o   -2
  10   9   0    351.42    301.51     45.21 o    1
 -11  -9   0    319.27    365.43     51.15 o   -3
  11   9   0    319.27    365.43     51.15 o    1
  13 -10   0     17.02     28.82     65.55 <   -3
 -13  10   0     17.02     28.82     65.55 <    1
  12   4   0   1285.30   1132.95     69.86 o   -4
  12 -10   0   1285.30   1132.95     69.86 o   -3
 -12  -4   0   1285.30   1132.95     69.86 o   -2
 -12  10   0   1285.30   1132.95     69.86 o    1
  11 -10   0   1424.04   1305.41     76.41 o   -3
 -11  10   0   1424.04   1305.41     76.41 o    1
  10   5   0   4747.90   4593.69    126.35 o   -4
  10 -10   0   4747.90   4593.69    126.35 o   -3
 -10  -5   0   4747.90   4593.69    126.35 o   -2
 -10  10   0   4747.90   4593.69    126.35 o    1
   9 -10   0    462.75    433.06     46.36 o   -3
  -9  10   0    462.75    433.06     46.36 o    1
   8   6   0   1112.58   1125.10     52.00 o   -4
   8 -10   0   1112.58   1125.10     52.00 o   -3
  -8  -6   0   1112.58   1125.10     52.00 o   -2
  -8  10   0   1112.58   1125.10     52.00 o    1
   7 -10   0   4046.21   4234.91     83.24 o   -3
  -7  10   0   4046.21   4234.91     83.24 o    1
   6   7   0    188.54    198.09     20.35 o   -4
   6 -10   0    188.54    198.09     20.35 o   -3
  -6  -7   0    188.54    198.09     20.35 o   -2
  -6  10   0    188.54    198.09     20.35 o    1
   5 -10   0  13823.80  13692.40    164.65 o   -3
  -5  10   0  13823.80  13692.40    164.65 o    1
   4   8   0  18014.90  17698.70    160.85 o   -4
   4 -10   0  18014.90  17698.70    160.85 o   -3
  -4  -8   0  18014.90  17698.70    160.85 o   -2
  -4  10   0  18014.90  17698.70    160.85 o    1
   3 -10   0   1401.89   1374.98     35.69 o   -3
  -3  10   0   1401.89   1374.98     35.69 o    1
   2   9   0   5511.56   5090.95     71.00 o   -4
   2 -10   0   5511.56   5090.95     71.00 o   -3
  -2  -9   0   5511.56   5090.95     71.00 o   -2
  -2  10   0   5511.56   5090.95     71.00 o    1
   1 -10   0     10.33     36.73      7.06 o   -3
  -1  10   0     10.33     36.73      7.06 o    1
   0  10   0  34103.80  30503.20    201.80 o   -4
   0 -10   0  34103.80  30503.20    201.80 o   -3
   0 -10   0  34103.80  30503.20    201.80 o   -2
   0  10   0  34103.80  30503.20    201.80 o    1
  -1 -10   0     96.84    113.59     11.30 o   -3
   1  10   0     96.84    113.59     11.30 o    1
  -2  11   0  10454.00  10267.70    110.56 o   -4
  -2 -10   0  10454.00  10267.70    110.56 o   -3
   2 -11   0  10454.00  10267.70    110.56 o   -2
   2  10   0  10454.00  10267.70    110.56 o    1
  -3 -10   0   7310.96   7246.23     94.36 o   -3
   3  10   0   7310.96   7246.23     94.36 o    1
  -4  12   0   1038.20   1090.84     32.78 o   -4
  -4 -10   0   1038.20   1090.84     32.78 o   -3
   4 -12   0   1038.20   1090.84     32.78 o   -2
   4  10   0   1038.20   1090.84     32.78 o    1
  -5 -10   0   6975.99   6829.88     93.29 o   -3
   5  10   0   6975.99   6829.88     93.29 o    1
  -6  13   0    489.28    480.71     29.39 o   -4
  -6 -10   0    489.28    480.71     29.39 o   -3
   6 -13   0    489.28    480.71     29.39 o   -2
   6  10   0    489.28    480.71     29.39 o    1
  -7 -10   0    297.38    337.17     32.50 o   -3
   7  10   0    297.38    337.17     32.50 o    1
  -8  14   0    130.43    123.19     31.93 o   -4
  -8 -10   0    130.43    123.19     31.93 o   -3
   8 -14   0    130.43    123.19     31.93 o   -2
   8  10   0    130.43    123.19     31.93 o    1
  -9 -10   0   2882.65   2942.09    106.02 o   -3
   9  10   0   2882.65   2942.09    106.02 o    1
 -10  15   0    232.60    113.03     40.97 <   -4
 -10 -10   0    232.60    113.03     40.97 <   -3
  10 -15   0    232.60    113.03     40.97 <   -2
  10  10   0    232.60    113.03     40.97 <    1
 -11 -10   0    860.36    849.55     74.38 o   -3
  11  10   0    860.36    849.55     74.38 o    1
  13 -11   0    271.29     90.43     81.39 <   -3
 -13  11   0    271.29     90.43     81.39 <    1
  12   5   0    705.82    677.59     60.47 o   -4
  12 -11   0    705.82    677.59     60.47 o   -3
 -12  -5   0    705.82    677.59     60.47 o   -2
 -12  11   0    705.82    677.59     60.47 o    1
  11 -11   0   1534.98   1426.15     80.38 o   -3
 -11  11   0   1534.98   1426.15     80.38 o    1
  10   6   0    257.90    269.30     41.54 o   -4
  10 -11   0    257.90    269.30     41.54 o   -3
 -10  -6   0    257.90    269.30     41.54 o   -2
 -10  11   0    257.90    269.30     41.54 o    1
   9 -11   0   7578.44   7379.60    164.49 o   -3
  -9  11   0   7578.44   7379.60    164.49 o    1
   8   7   0   8307.07   8073.05    160.51 o   -4
   8 -11   0   8307.07   8073.05    160.51 o   -3
  -8  -7   0   8307.07   8073.05    160.51 o   -2
  -8  11   0   8307.07   8073.05    160.51 o    1
   7 -11   0    797.93    890.59     42.71 o   -3
  -7  11   0    797.93    890.59     42.71 o    1
   6   8   0   4864.84   4526.58     83.36 o   -4
   6 -11   0   4864.84   4526.58     83.36 o   -3
  -6  -8   0   4864.84   4526.58     83.36 o   -2
  -6  11   0   4864.84   4526.58     83.36 o    1
   5 -11   0     23.78     39.27     11.87 o   -3
  -5  11   0     23.78     39.27     11.87 o    1
   4   9   0  25198.50  23996.40    191.82 o   -4
   4 -11   0  25198.50  23996.40    191.82 o   -3
  -4  -9   0  25198.50  23996.40    191.82 o   -2
  -4  11   0  25198.50  23996.40    191.82 o    1
   3 -11   0     55.74     85.33     13.56 o   -3
  -3  11   0     55.74     85.33     13.56 o    1
   2  10   0  10414.20  10264.50    110.52 o   -4
   2 -11   0  10414.20  10264.50    110.52 o   -3
  -2 -10   0  10414.20  10264.50    110.52 o   -2
  -2  11   0  10414.20  10264.50    110.52 o    1
   1 -11   0   8227.77   8505.73     93.77 o   -3
  -1  11   0   8227.77   8505.73     93.77 o    1
   0  11   0   1946.28   2060.54     36.50 o   -4
   0 -11   0   1946.28   2060.54     36.50 o   -3
   0 -11   0   1946.28   2060.54     36.50 o   -2
   0  11   0   1946.28   2060.54     36.50 o    1
  -1 -11   0   9662.24   9783.71    106.00 o   -3
   1  11   0   9662.24   9783.71    106.00 o    1
  -2  12   0    960.64    942.59     29.12 o   -4
  -2 -11   0    960.64    942.59     29.12 o   -3
   2 -12   0    960.64    942.59     29.12 o   -2
   2  11   0    960.64    942.59     29.12 o    1
  -3 -11   0    153.53    171.53     15.54 o   -3
   3  11   0    153.53    171.53     15.54 o    1
  -4  13   0     57.69     58.76     15.54 o   -4
  -4 -11   0     57.69     58.76     15.54 o   -3
   4 -13   0     57.69     58.76     15.54 o   -2
   4  11   0     57.69     58.76     15.54 o    1
  -5 -11   0   6320.11   6647.51     95.44 o   -3
   5  11   0   6320.11   6647.51     95.44 o    1
  -6  14   0    225.57    152.03     25.72 o   -4
  -6 -11   0    225.57    152.03     25.72 o   -3
   6 -14   0    225.57    152.03     25.72 o   -2
   6  11   0    225.57    152.03     25.72 o    1
  -7 -11   0   2026.04   2108.75     67.97 o   -3
   7  11   0   2026.04   2108.75     67.97 o    1
  -8  15   0   2798.67   2729.96     81.21 o   -4
  -8 -11   0   2798.67   2729.96     81.21 o   -3
   8 -15   0   2798.67   2729.96     81.21 o   -2
   8  11   0   2798.67   2729.96     81.21 o    1
  -9 -11   0     73.05     85.89     30.80 <   -3
   9  11   0     73.05     85.89     30.80 <    1
 -10  16   0    131.34    113.02     42.10 <   -4
 -10 -11   0    131.34    113.02     42.10 <   -3
  10 -16   0    131.34    113.02     42.10 <   -2
  10  11   0    131.34    113.02     42.10 <    1
 -11 -11   0      7.21     17.52     34.47 <   -3
  11  11   0      7.21     17.52     34.47 <    1
  12   6   0   4627.21   4546.95    139.25 o   -4
  12 -12   0   4627.21   4546.95    139.25 o   -3
 -12  -6   0   4627.21   4546.95    139.25 o   -2
 -12  12   0   4627.21   4546.95    139.25 o    1
  11 -12   0    580.64    581.25     59.65 o   -3
 -11  12   0    580.64    581.25     59.65 o    1
  10   7   0   2870.19   2847.22    104.45 o   -4
  10 -12   0   2870.19   2847.22    104.45 o   -3
 -10  -7   0   2870.19   2847.22    104.45 o   -2
 -10  12   0   2870.19   2847.22    104.45 o    1
   9 -12   0      7.68     -8.76     22.04 <   -3
  -9  12   0      7.68     -8.76     22.04 <    1
   8   8   0  12781.80  12111.30    209.83 o   -4
   8 -12   0  12781.80  12111.30    209.83 o   -3
  -8  -8   0  12781.80  12111.30    209.83 o   -2
  -8  12   0  12781.80  12111.30    209.83 o    1
   7 -12   0     79.72     74.87     22.89 o   -3
  -7  12   0     79.72     74.87     22.89 o    1
   6   9   0   5448.15   5355.13     83.32 o   -4
   6 -12   0   5448.15   5355.13     83.32 o   -3
  -6  -9   0   5448.15   5355.13     83.32 o   -2
  -6  12   0   5448.15   5355.13     83.32 o    1
   5 -12   0   5994.71   5943.95     92.33 o   -3
  -5  12   0   5994.71   5943.95     92.33 o    1
   4  10   0   1176.65   1091.84     32.81 o   -4
   4 -12   0   1176.65   1091.84     32.81 o   -3
  -4 -10   0   1176.65   1091.84     32.81 o   -2
  -4  12   0   1176.65   1091.84     32.81 o    1
   3 -12   0   8624.89   8655.81     92.80 o   -3
  -3  12   0   8624.89   8655.81     92.80 o    1
   2  11   0    958.83    942.57     29.12 o   -4
   2 -12   0    958.83    942.57     29.12 o   -3
  -2 -11   0    958.83    942.57     29.12 o   -2
  -2  12   0    958.83    942.57     29.12 o    1
   1 -12   0     54.70    163.88     22.60 o   -3
  -1  12   0     54.70    163.88     22.60 o    1
   0  12   0     11.76     59.61     10.17 o   -4
   0 -12   0     11.76     59.61     10.17 o   -3
   0 -12   0     11.76     59.61     10.17 o   -2
   0  12   0     11.76     59.61     10.17 o    1
  -1 -12   0   9344.11   9539.59    120.42 o   -3
   1  12   0   9344.11   9539.59    120.42 o    1
  -2  13   0    401.63    436.93     21.76 o   -4
  -2 -12   0    401.63    436.93     21.76 o   -3
   2 -13   0    401.63    436.93     21.76 o   -2
   2  12   0    401.63    436.93     21.76 o    1
  -3 -12   0   3893.80   3799.76     63.35 o   -3
   3  12   0   3893.80   3799.76     63.35 o    1
  -4  14   0   3741.51   3584.28     67.40 o   -4
  -4 -12   0   3741.51   3584.28     67.40 o   -3
   4 -14   0   3741.51   3584.28     67.40 o   -2
   4  12   0   3741.51   3584.28     67.40 o    1
  -5 -12   0      7.42     16.39     13.84 <   -3
   5  12   0      7.42     16.39     13.84 <    1
  -6  15   0    154.53    134.22     24.87 o   -4
  -6 -12   0    154.53    134.22     24.87 o   -3
   6 -15   0    154.53    134.22     24.87 o   -2
   6  12   0    154.53    134.22     24.87 o    1
  -7 -12   0     59.12     58.77     21.47 <   -3
   7  12   0     59.12     58.77     21.47 <    1
  -8  16   0   4125.99   4105.18    104.20 o   -4
  -8 -12   0   4125.99   4105.18    104.20 o   -3
   8 -16   0   4125.99   4105.18    104.20 o   -2
   8  12   0   4125.99   4105.18    104.20 o    1
  -9 -12   0   2091.11   2085.53     79.01 o   -3
   9  12   0   2091.11   2085.53     79.01 o    1
 -10  17   0    864.03    819.61     68.98 o   -4
 -10 -12   0    864.03    819.61     68.98 o   -3
  10 -17   0    864.03    819.61     68.98 o   -2
  10  12   0    864.03    819.61     68.98 o    1
  12   7   0   5584.01   5806.17    161.87 o   -4
  12 -13   0   5584.01   5806.17    161.87 o   -3
 -12  -7   0   5584.01   5806.17    161.87 o   -2
 -12  13   0   5584.01   5806.17    161.87 o    1
  11 -13   0     25.70     24.01     32.77 <   -3
 -11  13   0     25.70     24.01     32.77 <    1
  10   8   0   2822.88   2995.92    110.04 o   -4
  10 -13   0   2822.88   2995.92    110.04 o   -3
 -10  -8   0   2822.88   2995.92    110.04 o   -2
 -10  13   0   2822.88   2995.92    110.04 o    1
   9 -13   0   3129.47   3070.33    108.89 o   -3
  -9  13   0   3129.47   3070.33    108.89 o    1
   8   9   0    642.20    582.63     49.19 o   -4
   8 -13   0    642.20    582.63     49.19 o   -3
  -8  -9   0    642.20    582.63     49.19 o   -2
  -8  13   0    642.20    582.63     49.19 o    1
   7 -13   0   4973.41   4937.44    127.07 o   -3
  -7  13   0   4973.41   4937.44    127.07 o    1
   6  10   0    478.50    480.68     29.39 o   -4
   6 -13   0    478.50    480.68     29.39 o   -3
  -6 -10   0    478.50    480.68     29.39 o   -2
  -6  13   0    478.50    480.68     29.39 o    1
   5 -13   0      0.10     33.62     12.43 <   -3
  -5  13   0      0.10     33.62     12.43 <    1
   4  11   0     62.68     58.77     15.54 o   -4
   4 -13   0     62.68     58.77     15.54 o   -3
  -4 -11   0     62.68     58.77     15.54 o   -2
  -4  13   0     62.68     58.77     15.54 o    1
   3 -13   0   8515.99   9116.92    117.87 o   -3
  -3  13   0   8515.99   9116.92    117.87 o    1
   2  12   0    372.58    436.84     21.76 o   -4
   2 -13   0    372.58    436.84     21.76 o   -3
  -2 -12   0    372.58    436.84     21.76 o   -2
  -2  13   0    372.58    436.84     21.76 o    1
   1 -13   0   5333.96   5393.90    116.21 o   -3
  -1  13   0   5333.96   5393.90    116.21 o    1
   0  13   0   3728.97   3890.75     51.26 o   -4
   0 -13   0   3728.97   3890.75     51.26 o   -3
   0 -13   0   3728.97   3890.75     51.26 o   -2
   0  13   0   3728.97   3890.75     51.26 o    1
  -1 -13   0      5.01     64.70     12.71 o   -3
   1  13   0      5.01     64.70     12.71 o    1
  -2  14   0     71.42     93.24     16.39 o   -4
  -2 -13   0     71.42     93.24     16.39 o   -3
   2 -14   0     71.42     93.24     16.39 o   -2
   2  13   0     71.42     93.24     16.39 o    1
  -3 -13   0     64.06     65.55     15.26 o   -3
   3  13   0     64.06     65.55     15.26 o    1
  -4  15   0   7122.78   6901.29    123.41 o   -4
  -4 -13   0   7122.78   6901.29    123.41 o   -3
   4 -15   0   7122.78   6901.29    123.41 o   -2
   4  13   0   7122.78   6901.29    123.41 o    1
  -5 -13   0   3295.76   3105.28     81.70 o   -3
   5  13   0   3295.76   3105.28     81.70 o    1
  -6  16   0   1217.04   1142.15     53.16 o   -4
  -6 -13   0   1217.04   1142.15     53.16 o   -3
   6 -16   0   1217.04   1142.15     53.16 o   -2
   6  13   0   1217.04   1142.15     53.16 o    1
  -7 -13   0  11687.40  11330.10    178.41 o   -3
   7  13   0  11687.40  11330.10    178.41 o    1
  -8  17   0    766.17    640.62     46.65 o   -4
  -8 -13   0    766.17    640.62     46.65 o   -3
   8 -17   0    766.17    640.62     46.65 o   -2
   8  13   0    766.17    640.62     46.65 o    1
  -9 -13   0   1356.03   1313.81     67.35 o   -3
   9  13   0   1356.03   1313.81     67.35 o    1
 -10  18   0   2384.57   2254.57    108.03 o   -4
 -10 -13   0   2384.57   2254.57    108.03 o   -3
  10 -18   0   2384.57   2254.57    108.03 o   -2
  10  13   0   2384.57   2254.57    108.03 o    1
  12   8   0    583.19    515.03     62.19 o   -4
  12 -14   0    583.19    515.03     62.19 o   -3
 -12  -8   0    583.19    515.03     62.19 o   -2
 -12  14   0    583.19    515.03     62.19 o    1
  11 -14   0   2333.72   2406.55    107.08 o   -3
 -11  14   0   2333.72   2406.55    107.08 o    1
  10   9   0    336.49    301.49     45.21 o   -4
  10 -14   0    336.49    301.49     45.21 o   -3
 -10  -9   0    336.49    301.49     45.21 o   -2
 -10  14   0    336.49    301.49     45.21 o    1
   9 -14   0     48.56     69.50     29.67 <   -3
  -9  14   0     48.56     69.50     29.67 <    1
   8  10   0    124.66    123.18     31.93 o   -4
   8 -14   0    124.66    123.18     31.93 o   -3
  -8 -10   0    124.66    123.18     31.93 o   -2
  -8  14   0    124.66    123.18     31.93 o    1
   7 -14   0   5748.49   5985.94    119.20 o   -3
  -7  14   0   5748.49   5985.94    119.20 o    1
   6  11   0    183.95    151.99     25.71 o   -4
   6 -14   0    183.95    151.99     25.71 o   -3
  -6 -11   0    183.95    151.99     25.71 o   -2
  -6  14   0    183.95    151.99     25.71 o    1
   5 -14   0   4445.26   4517.78     84.39 o   -3
  -5  14   0   4445.26   4517.78     84.39 o    1
   4  12   0   3705.76   3583.51     67.38 o   -4
   4 -14   0   3705.76   3583.51     67.38 o   -3
  -4 -12   0   3705.76   3583.51     67.38 o   -2
  -4  14   0   3705.76   3583.51     67.38 o    1
   3 -14   0     12.08     18.93     12.15 <   -3
  -3  14   0     12.08     18.93     12.15 <    1
   2  13   0     62.89     93.23     16.39 o   -4
   2 -14   0     62.89     93.23     16.39 o   -3
  -2 -13   0     62.89     93.23     16.39 o   -2
  -2  14   0     62.89     93.23     16.39 o    1
   1 -14   0      1.33     20.06     11.58 <   -3
  -1  14   0      1.33     20.06     11.58 <    1
   0  14   0   8851.87   8711.75     99.72 o   -4
   0 -14   0   8851.87   8711.75     99.72 o   -3
   0 -14   0   8851.87   8711.75     99.72 o   -2
   0  14   0   8851.87   8711.75     99.72 o    1
  -1 -14   0   5543.03   6106.13     83.41 o   -3
   1  14   0   5543.03   6106.13     83.41 o    1
  -2  15   0   1182.21   1091.15     47.50 o   -4
  -2 -14   0   1182.21   1091.15     47.50 o   -3
   2 -15   0   1182.21   1091.15     47.50 o   -2
   2  14   0   1182.21   1091.15     47.50 o    1
  -3 -14   0  15783.00  15439.50    185.33 o   -3
   3  14   0  15783.00  15439.50    185.33 o    1
  -4  16   0   1431.21   1386.13     56.85 o   -4
  -4 -14   0   1431.21   1386.13     56.85 o   -3
   4 -16   0   1431.21   1386.13     56.85 o   -2
   4  14   0   1431.21   1386.13     56.85 o    1
  -5 -14   0   2250.65   2265.96     73.37 o   -3
   5  14   0   2250.65   2265.96     73.37 o    1
  -6  17   0   3789.97   3646.42     97.08 o   -4
  -6 -14   0   3789.97   3646.42     97.08 o   -3
   6 -17   0   3789.97   3646.42     97.08 o   -2
   6  14   0   3789.97   3646.42     97.08 o    1
  -7 -14   0    257.55    224.39     31.93 o   -3
   7  14   0    257.55    224.39     31.93 o    1
  -8  18   0   2565.66   2328.39     84.05 o   -4
  -8 -14   0   2565.66   2328.39     84.05 o   -3
   8 -18   0   2565.66   2328.39     84.05 o   -2
   8  14   0   2565.66   2328.39     84.05 o    1
  -9 -14   0    353.73    420.00     45.22 o   -3
   9  14   0    353.73    420.00     45.22 o    1
  11 -15   0   3089.83   3001.34    119.09 o   -3
 -11  15   0   3089.83   3001.34    119.09 o    1
  10  10   0    196.40    113.01     40.97 <   -4
  10 -15   0    196.40    113.01     40.97 <   -3
 -10 -10   0    196.40    113.01     40.97 <   -2
 -10  15   0    196.40    113.01     40.97 <    1
   9 -15   0   2675.37   2494.17    105.14 o   -3
  -9  15   0   2675.37   2494.17    105.14 o    1
   8  11   0   2764.45   2729.46     81.19 o   -4
   8 -15   0   2764.45   2729.46     81.19 o   -3
  -8 -11   0   2764.45   2729.46     81.19 o   -2
  -8  15   0   2764.45   2729.46     81.19 o    1
   7 -15   0     19.79      6.78     17.23 <   -3
  -7  15   0     19.79      6.78     17.23 <    1
   6  12   0    128.15    134.20     24.86 o   -4
   6 -15   0    128.15    134.20     24.86 o   -3
  -6 -12   0    128.15    134.20     24.86 o   -2
  -6  15   0    128.15    134.20     24.86 o    1
   5 -15   0     28.73     64.70     17.80 o   -3
  -5  15   0     28.73     64.70     17.80 o    1
   4  13   0   7097.23   6900.19    123.39 o   -4
   4 -15   0   7097.23   6900.19    123.39 o   -3
  -4 -13   0   7097.23   6900.19    123.39 o   -2
  -4  15   0   7097.23   6900.19    123.39 o    1
   3 -15   0   6639.43   6768.02    102.02 o   -3
  -3  15   0   6639.43   6768.02    102.02 o    1
   2  14   0   1131.83   1090.83     47.49 o   -4
   2 -15   0   1131.83   1090.83     47.49 o   -3
  -2 -14   0   1131.83   1090.83     47.49 o   -2
  -2  15   0   1131.83   1090.83     47.49 o    1
   1 -15   0  13688.30  14620.30    156.49 o   -3
  -1  15   0  13688.30  14620.30    156.49 o    1
   0  15   0   2058.62   2092.33     60.53 o   -4
   0 -15   0   2058.62   2092.33     60.53 o   -3
   0 -15   0   2058.62   2092.33     60.53 o   -2
   0  15   0   2058.62   2092.33     60.53 o    1
  -1 -15   0   3241.51   3511.72     68.09 o   -3
   1  15   0   3241.51   3511.72     68.09 o    1
  -2  16   0   4240.91   4212.49     95.43 o   -4
  -2 -15   0   4240.91   4212.49     95.43 o   -3
   2 -16   0   4240.91   4212.49     95.43 o   -2
   2  15   0   4240.91   4212.49     95.43 o    1
  -3 -15   0    287.26    319.92     29.96 o   -3
   3  15   0    287.26    319.92     29.96 o    1
  -4  17   0   3432.51   3236.55    101.92 o   -4
  -4 -15   0   3432.51   3236.55    101.92 o   -3
   4 -17   0   3432.51   3236.55    101.92 o   -2
   4  15   0   3432.51   3236.55    101.92 o    1
  -5 -15   0    560.22    558.06     45.80 o   -3
   5  15   0    560.22    558.06     45.80 o    1
  -6  18   0     17.55     28.25     26.56 <   -4
  -6 -15   0     17.55     28.25     26.56 <   -3
   6 -18   0     17.55     28.25     26.56 <   -2
   6  15   0     17.55     28.25     26.56 <    1
  -7 -15   0     61.79     31.36     23.73 <   -3
   7  15   0     61.79     31.36     23.73 <    1
  -8  19   0    276.58    254.32     39.00 o   -4
  -8 -15   0    276.58    254.32     39.00 o   -3
   8 -19   0    276.58    254.32     39.00 o   -2
   8  15   0    276.58    254.32     39.00 o    1
  -9 -15   0    168.00    165.31     44.36 o   -3
   9  15   0    168.00    165.31     44.36 o    1
  11 -16   0     30.32     53.68     38.14 <   -3
 -11  16   0     30.32     53.68     38.14 <    1
  10  11   0    109.52    113.01     42.10 <   -4
  10 -16   0    109.52    113.01     42.10 <   -3
 -10 -11   0    109.52    113.01     42.10 <   -2
 -10  16   0    109.52    113.01     42.10 <    1
   9 -16   0      0.95      0.57     27.12 <   -3
  -9  16   0      0.95      0.57     27.12 <    1
   8  12   0   4084.93   4104.27    104.18 o   -4
   8 -16   0   4084.93   4104.27    104.18 o   -3
  -8 -12   0   4084.93   4104.27    104.18 o   -2
  -8  16   0   4084.93   4104.27    104.18 o    1
   7 -16   0   4220.53   4279.20    105.90 o   -3
  -7  16   0   4220.53   4279.20    105.90 o    1
   6  13   0   1096.66   1141.43     53.13 o   -4
   6 -16   0   1096.66   1141.43     53.13 o   -3
  -6 -13   0   1096.66   1141.43     53.13 o   -2
  -6  16   0   1096.66   1141.43     53.13 o    1
   5 -16   0   8761.17   8969.91    153.61 o   -3
  -5  16   0   8761.17   8969.91    153.61 o    1
   4  14   0   1310.54   1385.22     56.81 o   -4
   4 -16   0   1310.54   1385.22     56.81 o   -3
  -4 -14   0   1310.54   1385.22     56.81 o   -2
  -4  16   0   1310.54   1385.22     56.81 o    1
   3 -16   0   3472.94   3669.17     82.57 o   -3
  -3  16   0   3472.94   3669.17     82.57 o    1
   2  15   0   4278.45   4213.32     95.45 o   -4
   2 -16   0   4278.45   4213.32     95.45 o   -3
  -2 -15   0   4278.45   4213.32     95.45 o   -2
  -2  16   0   4278.45   4213.32     95.45 o    1
   1 -16   0    169.14    243.58     27.69 o   -3
  -1  16   0    169.14    243.58     27.69 o    1
   0  16   0   3626.43   3585.70     83.23 o   -4
   0 -16   0   3626.43   3585.70     83.23 o   -3
   0 -16   0   3626.43   3585.70     83.23 o   -2
   0  16   0   3626.43   3585.70     83.23 o    1
  -1 -16   0    875.08    884.96     44.69 o   -3
   1  16   0    875.08    884.96     44.69 o    1
  -2  17   0      4.86     17.80     20.91 <   -4
  -2 -16   0      4.86     17.80     20.91 <   -3
   2 -17   0      4.86     17.80     20.91 <   -2
   2  16   0      4.86     17.80     20.91 <    1
  -3 -16   0     16.44     12.15     17.23 <   -3
   3  16   0     16.44     12.15     17.23 <    1
  -4  18   0    340.20    300.10     40.69 o   -4
  -4 -16   0    340.20    300.10     40.69 o   -3
   4 -18   0    340.20    300.10     40.69 o   -2
   4  16   0    340.20    300.10     40.69 o    1
  -5 -16   0    287.96    248.42     39.00 o   -3
   5  16   0    287.96    248.42     39.00 o    1
  -6  19   0    812.14    836.94     53.70 o   -4
  -6 -16   0    812.14    836.94     53.70 o   -3
   6 -19   0    812.14    836.94     53.70 o   -2
   6  16   0    812.14    836.94     53.70 o    1
  -7 -16   0    420.71    316.58     41.27 o   -3
   7  16   0    420.71    316.58     41.27 o    1
  -8  20   0    814.67    731.84     67.84 o   -4
  -8 -16   0    814.67    731.84     67.84 o   -3
   8 -20   0    814.67    731.84     67.84 o   -2
   8  16   0    814.67    731.84     67.84 o    1
  11 -17   0   1748.87   1686.75    100.50 o   -3
 -11  17   0   1748.87   1686.75    100.50 o    1
  10  12   0    748.58    819.12     68.94 o   -4
  10 -17   0    748.58    819.12     68.94 o   -3
 -10 -12   0    748.58    819.12     68.94 o   -2
 -10  17   0    748.58    819.12     68.94 o    1
   9 -17   0   5125.90   5096.40    124.77 o   -3
  -9  17   0   5125.90   5096.40    124.77 o    1
   8  13   0    642.14    640.22     46.62 o   -4
   8 -17   0    642.14    640.22     46.62 o   -3
  -8 -13   0    642.14    640.22     46.62 o   -2
  -8  17   0    642.14    640.22     46.62 o    1
   7 -17   0   2588.74   2534.74     83.59 o   -3
  -7  17   0   2588.74   2534.74     83.59 o    1
   6  14   0   3890.19   3648.22     97.12 o   -4
   6 -17   0   3890.19   3648.22     97.12 o   -3
  -6 -14   0   3890.19   3648.22     97.12 o   -2
  -6  17   0   3890.19   3648.22     97.12 o    1
   5 -17   0     85.51     74.59     23.45 o   -3
  -5  17   0     85.51     74.59     23.45 o    1
   4  15   0   3323.16   3234.69    101.86 o   -4
   4 -17   0   3323.16   3234.69    101.86 o   -3
  -4 -15   0   3323.16   3234.69    101.86 o   -2
  -4  17   0   3323.16   3234.69    101.86 o    1
   3 -17   0    996.92    947.01     52.05 o   -3
  -3  17   0    996.92    947.01     52.05 o    1
   2  16   0      4.06     17.80     20.91 <   -4
   2 -17   0      4.06     17.80     20.91 <   -3
  -2 -16   0      4.06     17.80     20.91 <   -2
  -2  17   0      4.06     17.80     20.91 <    1
   1 -17   0      2.60     33.05     19.21 <   -3
  -1  17   0      2.60     33.05     19.21 <    1
   0  17   0    284.52    258.26     29.39 o   -4
   0 -17   0    284.52    258.26     29.39 o   -3
   0 -17   0    284.52    258.26     29.39 o   -2
   0  17   0    284.52    258.26     29.39 o    1
  -1 -17   0    388.23    422.84     39.57 o   -3
   1  17   0    388.23    422.84     39.57 o    1
  -2  18   0   1443.92   1399.00     61.35 o   -4
  -2 -17   0   1443.92   1399.00     61.35 o   -3
   2 -18   0   1443.92   1399.00     61.35 o   -2
   2  17   0   1443.92   1399.00     61.35 o    1
  -3 -17   0    486.49    539.92     58.23 o   -3
   3  17   0    486.49    539.92     58.23 o    1
  -4  19   0   1262.28   1312.69     83.40 o   -4
  -4 -17   0   1262.28   1312.69     83.40 o   -3
   4 -19   0   1262.28   1312.69     83.40 o   -2
   4  17   0   1262.28   1312.69     83.40 o    1
  -5 -17   0   6881.69   6809.26    162.89 o   -3
   5  17   0   6881.69   6809.26    162.89 o    1
  -6  20   0    375.23    334.32     47.76 o   -4
  -6 -17   0    375.23    334.32     47.76 o   -3
   6 -20   0    375.23    334.32     47.76 o   -2
   6  17   0    375.23    334.32     47.76 o    1
  -7 -17   0   3785.18   3750.97    135.65 o   -3
   7  17   0   3785.18   3750.97    135.65 o    1
  -8  21   0    847.64    790.49     74.36 o   -4
  -8 -17   0    847.64    790.49     74.36 o   -3
   8 -21   0    847.64    790.49     74.36 o   -2
   8  17   0    847.64    790.49     74.36 o    1
  10  13   0   2487.78   2255.74    108.09 o   -4
  10 -18   0   2487.78   2255.74    108.09 o   -3
 -10 -13   0   2487.78   2255.74    108.09 o   -2
 -10  18   0   2487.78   2255.74    108.09 o    1
   9 -18   0     52.70     44.64     27.41 <   -3
  -9  18   0     52.70     44.64     27.41 <    1
   8  14   0   2431.03   2326.79     83.99 o   -4
   8 -18   0   2431.03   2326.79     83.99 o   -3
  -8 -14   0   2431.03   2326.79     83.99 o   -2
  -8  18   0   2431.03   2326.79     83.99 o    1
   7 -18   0    621.15    602.48     49.76 o   -3
  -7  18   0    621.15    602.48     49.76 o    1
   6  15   0     14.94     28.25     26.56 <   -4
   6 -18   0     14.94     28.25     26.56 <   -3
  -6 -15   0     14.94     28.25     26.56 <   -2
  -6  18   0     14.94     28.25     26.56 <    1
   5 -18   0      3.14     15.26     21.47 <   -3
  -5  18   0      3.14     15.26     21.47 <    1
   4  16   0    320.46    300.07     40.69 o   -4
   4 -18   0    320.46    300.07     40.69 o   -3
  -4 -16   0    320.46    300.07     40.69 o   -2
  -4  18   0    320.46    300.07     40.69 o    1
   3 -18   0    372.06    380.15     39.29 o   -3
  -3  18   0    372.06    380.15     39.29 o    1
   2  17   0   1436.05   1398.94     61.35 o   -4
   2 -18   0   1436.05   1398.94     61.35 o   -3
  -2 -17   0   1436.05   1398.94     61.35 o   -2
  -2  18   0   1436.05   1398.94     61.35 o    1
   1 -18   0    584.48    728.27     49.76 o   -3
  -1  18   0    584.48    728.27     49.76 o    1
   0  18   0   1596.64   1531.98     59.66 o   -4
   0 -18   0   1596.64   1531.98     59.66 o   -3
   0 -18   0   1596.64   1531.98     59.66 o   -2
   0  18   0   1596.64   1531.98     59.66 o    1
  -1 -18   0   7769.91   8003.25    150.53 o   -3
   1  18   0   7769.91   8003.25    150.53 o    1
  -2  19   0    582.05    563.54     44.94 o   -4
  -2 -18   0    582.05    563.54     44.94 o   -3
   2 -19   0    582.05    563.54     44.94 o   -2
   2  18   0    582.05    563.54     44.94 o    1
  -3 -18   0   5474.42   6140.38    176.85 o   -3
   3  18   0   5474.42   6140.38    176.85 o    1
  -4  20   0    587.80    584.51     64.73 o   -4
  -4 -18   0    587.80    584.51     64.73 o   -3
   4 -20   0    587.80    584.51     64.73 o   -2
   4  18   0    587.80    584.51     64.73 o    1
  -5 -18   0    503.77    574.41     66.15 o   -3
   5  18   0    503.77    574.41     66.15 o    1
  -6  21   0     83.86     34.47     39.27 <   -4
  -6 -18   0     83.86     34.47     39.27 <   -3
   6 -21   0     83.86     34.47     39.27 <   -2
   6  18   0     83.86     34.47     39.27 <    1
  -7 -18   0     67.64     79.39     48.88 <   -3
   7  18   0     67.64     79.39     48.88 <    1
   9 -19   0     19.23     39.27     37.01 <   -3
  -9  19   0     19.23     39.27     37.01 <    1
   8  15   0    253.91    254.29     38.99 o   -4
   8 -19   0    253.91    254.29     38.99 o   -3
  -8 -15   0    253.91    254.29     38.99 o   -2
  -8  19   0    253.91    254.29     38.99 o    1
   7 -19   0    252.56    193.58     35.89 o   -3
  -7  19   0    252.56    193.58     35.89 o    1
   6  16   0    785.40    836.82     53.70 o   -4
   6 -19   0    785.40    836.82     53.70 o   -3
  -6 -16   0    785.40    836.82     53.70 o   -2
  -6  19   0    785.40    836.82     53.70 o    1
   5 -19   0    516.93    522.41     55.41 o   -3
  -5  19   0    516.93    522.41     55.41 o    1
   4  17   0   1230.46   1312.48     83.39 o   -4
   4 -19   0   1230.46   1312.48     83.39 o   -3
  -4 -17   0   1230.46   1312.48     83.39 o   -2
  -4  19   0   1230.46   1312.48     83.39 o    1
   3 -19   0   6051.99   6401.25    182.94 o   -3
  -3  19   0   6051.99   6401.25    182.94 o    1
   2  18   0    556.07    563.47     44.93 o   -4
   2 -19   0    556.07    563.47     44.93 o   -3
  -2 -18   0    556.07    563.47     44.93 o   -2
  -2  19   0    556.07    563.47     44.93 o    1
   1 -19   0   6865.33   7424.85    148.37 o   -3
  -1  19   0   6865.33   7424.85    148.37 o    1
   0  19   0    357.75    390.51     38.99 o   -4
   0 -19   0    357.75    390.51     38.99 o   -3
   0 -19   0    357.75    390.51     38.99 o   -2
   0  19   0    357.75    390.51     38.99 o    1
  -1 -19   0    488.37    640.55     48.34 o   -3
   1  19   0    488.37    640.55     48.34 o    1
  -2  20   0     16.07     34.18     26.27 <   -4
  -2 -19   0     16.07     34.18     26.27 <   -3
   2 -20   0     16.07     34.18     26.27 <   -2
   2  19   0     16.07     34.18     26.27 <    1
  -3 -19   0    134.48    224.64     75.44 <   -3
   3  19   0    134.48    224.64     75.44 <    1
  -4  21   0   5124.43   5507.45    177.93 o   -4
  -4 -19   0   5124.43   5507.45    177.93 o   -3
   4 -21   0   5124.43   5507.45    177.93 o   -2
   4  19   0   5124.43   5507.45    177.93 o    1
  -5 -19   0    668.38    754.91     76.91 o   -3
   5  19   0    668.38    754.91     76.91 o    1
  -6  22   0   1909.04   1824.73    171.70 o   -4
  -6 -19   0   1909.04   1824.73    171.70 o   -3
   6 -22   0   1909.04   1824.73    171.70 o   -2
   6  19   0   1909.04   1824.73    171.70 o    1
   9 -20   0    301.77    235.42     51.44 o   -3
  -9  20   0    301.77    235.42     51.44 o    1
   8  16   0    761.88    731.64     67.82 o   -4
   8 -20   0    761.88    731.64     67.82 o   -3
  -8 -16   0    761.88    731.64     67.82 o   -2
  -8  20   0    761.88    731.64     67.82 o    1
   7 -20   0   3943.67   3953.68    113.81 o   -3
  -7  20   0   3943.67   3953.68    113.81 o    1
   6  17   0    325.82    334.24     47.75 o   -4
   6 -20   0    325.82    334.24     47.75 o   -3
  -6 -17   0    325.82    334.24     47.75 o   -2
  -6  20   0    325.82    334.24     47.75 o    1
   5 -20   0   5932.61   6136.51    190.59 o   -3
  -5  20   0   5932.61   6136.51    190.59 o    1
   4  18   0    523.14    584.32     64.70 o   -4
   4 -20   0    523.14    584.32     64.70 o   -3
  -4 -18   0    523.14    584.32     64.70 o   -2
  -4  20   0    523.14    584.32     64.70 o    1
   3 -20   0    343.08    316.26     84.51 o   -3
  -3  20   0    343.08    316.26     84.51 o    1
   2  19   0     16.87     34.18     26.27 <   -4
   2 -20   0     16.87     34.18     26.27 <   -3
  -2 -19   0     16.87     34.18     26.27 <   -2
  -2  20   0     16.87     34.18     26.27 <    1
   1 -20   0    219.47    244.72     37.58 o   -3
  -1  20   0    219.47    244.72     37.58 o    1
   0  20   0   6447.55   6193.49    143.43 o   -4
   0 -20   0   6447.55   6193.49    143.43 o   -3
   0 -20   0   6447.55   6193.49    143.43 o   -2
   0  20   0   6447.55   6193.49    143.43 o    1
  -1 -20   0    767.16    925.50     57.40 o   -3
   1  20   0    767.16    925.50     57.40 o    1
  -2  21   0   2734.87   2822.96     92.52 o   -4
  -2 -20   0   2734.87   2822.96     92.52 o   -3
   2 -21   0   2734.87   2822.96     92.52 o   -2
   2  20   0   2734.87   2822.96     92.52 o    1
  -3 -20   0   1040.38   1012.93     88.54 o   -3
   3  20   0   1040.38   1012.93     88.54 o    1
  -4  22   0    643.17    440.33    101.18 o   -4
  -4 -20   0    643.17    440.33    101.18 o   -3
   4 -22   0    643.17    440.33    101.18 o   -2
   4  20   0    643.17    440.33    101.18 o    1
  -5 -20   0    228.57    258.57     86.76 <   -3
   5  20   0    228.57    258.57     86.76 <    1
   8  17   0    733.76    790.02     74.31 o   -4
   8 -21   0    733.76    790.02     74.31 o   -3
  -8 -17   0    733.76    790.02     74.31 o   -2
  -8  21   0    733.76    790.02     74.31 o    1
   7 -21   0    299.88    261.70     50.31 o   -3
  -7  21   0    299.88    261.70     50.31 o    1
   6  18   0     71.21     34.47     39.27 <   -4
   6 -21   0     71.21     34.47     39.27 <   -3
  -6 -18   0     71.21     34.47     39.27 <   -2
  -6  21   0     71.21     34.47     39.27 <    1
   5 -21   0    261.60    266.49     54.83 o   -3
  -5  21   0    261.60    266.49     54.83 o    1
   4  19   0   5034.88   5504.94    177.85 o   -4
   4 -21   0   5034.88   5504.94    177.85 o   -3
  -4 -19   0   5034.88   5504.94    177.85 o   -2
  -4  21   0   5034.88   5504.94    177.85 o    1
   3 -21   0    677.85    853.31    131.47 o   -3
  -3  21   0    677.85    853.31    131.47 o    1
   2  20   0   2696.36   2822.40     92.51 o   -4
   2 -21   0   2696.36   2822.40     92.51 o   -3
  -2 -20   0   2696.36   2822.40     92.51 o   -2
  -2  21   0   2696.36   2822.40     92.51 o    1
   1 -21   0    942.82   1003.19     61.66 o   -3
  -1  21   0    942.82   1003.19     61.66 o    1
   0  21   0    751.14    831.78     58.50 o   -4
   0 -21   0    751.14    831.78     58.50 o   -3
   0 -21   0    751.14    831.78     58.50 o   -2
   0  21   0    751.14    831.78     58.50 o    1
  -1 -21   0    163.50    120.66     31.08 o   -3
   1  21   0    163.50    120.66     31.08 o    1
  -2  22   0     78.79    115.27     34.47 o   -4
  -2 -21   0     78.79    115.27     34.47 o   -3
   2 -22   0     78.79    115.27     34.47 o   -2
   2  21   0     78.79    115.27     34.47 o    1
  -3 -21   0    778.03    801.96     81.72 o   -3
   3  21   0    778.03    801.96     81.72 o    1
  -4  23   0   1053.05    938.87    137.68 o   -4
  -4 -21   0   1053.05    938.87    137.68 o   -3
   4 -23   0   1053.05    938.87    137.68 o   -2
   4  21   0   1053.05    938.87    137.68 o    1
   6  19   0   1826.91   1823.94    171.62 o   -4
   6 -22   0   1826.91   1823.94    171.62 o   -3
  -6 -19   0   1826.91   1823.94    171.62 o   -2
  -6  22   0   1826.91   1823.94    171.62 o    1
   5 -22   0    760.57    765.18    130.07 o   -3
  -5  22   0    760.57    765.18    130.07 o    1
   4  20   0    623.28    440.29    101.17 o   -4
   4 -22   0    623.28    440.29    101.17 o   -3
  -4 -20   0    623.28    440.29    101.17 o   -2
  -4  22   0    623.28    440.29    101.17 o    1
   3 -22   0     89.96     70.35     43.23 <   -3
  -3  22   0     89.96     70.35     43.23 <    1
   2  21   0     78.88    115.27     34.47 o   -4
   2 -22   0     78.88    115.27     34.47 o   -3
  -2 -21   0     78.88    115.27     34.47 o   -2
  -2  22   0     78.88    115.27     34.47 o    1
   1 -22   0    647.35    621.73     52.31 o   -3
  -1  22   0    647.35    621.73     52.31 o    1
   0  22   0   1012.80   1124.74     67.84 o   -4
   0 -22   0   1012.80   1124.74     67.84 o   -3
   0 -22   0   1012.80   1124.74     67.84 o   -2
   0  22   0   1012.80   1124.74     67.84 o    1
  -1 -22   0   1772.61   1944.39     82.38 o   -3
   1  22   0   1772.61   1944.39     82.38 o    1
  -2  23   0    198.85    201.46     56.51 o   -4
  -2 -22   0    198.85    201.46     56.51 o   -3
   2 -23   0    198.85    201.46     56.51 o   -2
   2  22   0    198.85    201.46     56.51 o    1
  -3 -22   0    753.35    687.98     78.33 o   -3
   3  22   0    753.35    687.98     78.33 o    1
   5 -23   0    448.17    343.73     99.78 o   -3
  -5  23   0    448.17    343.73     99.78 o    1
   4  21   0   1005.26    938.64    137.64 o   -4
   4 -23   0   1005.26    938.64    137.64 o   -3
  -4 -21   0   1005.26    938.64    137.64 o   -2
  -4  23   0   1005.26    938.64    137.64 o    1
   3 -23   0   1537.76   1706.13    112.65 o   -3
  -3  23   0   1537.76   1706.13    112.65 o    1
   2  22   0    200.37    201.46     56.51 o   -4
   2 -23   0    200.37    201.46     56.51 o   -3
  -2 -22   0    200.37    201.46     56.51 o   -2
  -2  23   0    200.37    201.46     56.51 o    1
   1 -23   0    882.60    873.33     60.80 o   -3
  -1  23   0    882.60    873.33     60.80 o    1
   0  23   0    549.89    568.87     51.43 o   -4
   0 -23   0    549.89    568.87     51.43 o   -3
   0 -23   0    549.89    568.87     51.43 o   -2
   0  23   0    549.89    568.87     51.43 o    1
  -1 -23   0    328.61    405.85     70.94 o   -3
   1  23   0    328.61    405.85     70.94 o    1
  -1   0  -1    376.58    336.00      6.23 o   -3
   1   0   1    376.58    336.00      6.23 o    1
  -1   0   1    376.44    330.07      5.95 o   -3
   1   0  -1    376.44    330.07      5.95 o    1
  -2   1   1  24366.80  25100.10    125.97 o   -4
  -2   0  -1  24366.80  25100.10    125.97 o   -3
   2  -1  -1  24366.80  25100.10    125.97 o   -2
   2   0   1  24366.80  25100.10    125.97 o    1
  -2   1  -1  24373.60  24955.40    143.62 o   -4
  -2   0   1  24373.60  24955.40    143.62 o   -3
   2  -1   1  24373.60  24955.40    143.62 o   -2
   2   0  -1  24373.60  24955.40    143.62 o    1
  -3   0  -1     73.70     90.43      6.22 o   -3
   3   0   1     73.70     90.43      6.22 o    1
  -3   0   1     73.89     93.54      6.50 o   -3
   3   0  -1     73.89     93.54      6.50 o    1
  -4   2   1   1566.73   1707.98     28.59 o   -4
  -4   0  -1   1566.73   1707.98     28.59 o   -3
   4  -2  -1   1566.73   1707.98     28.59 o   -2
   4   0   1   1566.73   1707.98     28.59 o    1
  -4   2  -1   1565.81   1637.62     27.73 o   -4
  -4   0   1   1565.81   1637.62     27.73 o   -3
   4  -2   1   1565.81   1637.62     27.73 o   -2
   4   0  -1   1565.81   1637.62     27.73 o    1
  -5   0  -1    280.21    292.60     15.83 o   -3
   5   0   1    280.21    292.60     15.83 o    1
  -5   0   1    280.34    271.39     16.11 o   -3
   5   0  -1    280.34    271.39     16.11 o    1
  -6   3   1  46237.30  49113.00    381.75 o   -4
  -6   0  -1  46237.30  49113.00    381.75 o   -3
   6  -3  -1  46237.30  49113.00    381.75 o   -2
   6   0   1  46237.30  49113.00    381.75 o    1
  -6   3  -1  46273.20  48331.20    325.15 o   -4
  -6   0   1  46273.20  48331.20    325.15 o   -3
   6  -3   1  46273.20  48331.20    325.15 o   -2
   6   0  -1  46273.20  48331.20    325.15 o    1
  -7   0  -1    200.22    263.11     26.85 o   -3
   7   0   1    200.22    263.11     26.85 o    1
  -7   0   1    200.18    189.07     24.59 o   -3
   7   0  -1    200.18    189.07     24.59 o    1
  -8   4   1  18346.70  19830.40    246.18 o   -4
  -8   0  -1  18346.70  19830.40    246.18 o   -3
   8  -4  -1  18346.70  19830.40    246.18 o   -2
   8   0   1  18346.70  19830.40    246.18 o    1
  -8   4  -1  18339.20  18487.30    242.95 o   -4
  -8   0   1  18339.20  18487.30    242.95 o   -3
   8  -4   1  18339.20  18487.30    242.95 o   -2
   8   0  -1  18339.20  18487.30    242.95 o    1
  -9   0  -1    172.10    166.15     26.84 o   -3
   9   0   1    172.10    166.15     26.84 o    1
  -9   0   1    171.58    157.12     28.26 o   -3
   9   0  -1    171.58    157.12     28.26 o    1
 -10   5   1  15159.30  14684.10    270.10 o   -4
 -10   0  -1  15159.30  14684.10    270.10 o   -3
  10  -5  -1  15159.30  14684.10    270.10 o   -2
  10   0   1  15159.30  14684.10    270.10 o    1
 -10   5  -1  15157.00  15613.90    465.98 o   -4
 -10   0   1  15157.00  15613.90    465.98 o   -3
  10  -5   1  15157.00  15613.90    465.98 o   -2
  10   0  -1  15157.00  15613.90    465.98 o    1
 -11   0   1    593.34    615.45    113.36 o   -3
  11   0  -1    593.34    615.45    113.36 o    1
 -12   6   1   1194.97   1300.95    135.10 o   -4
 -12   0  -1   1194.97   1300.95    135.10 o   -3
  12  -6  -1   1194.97   1300.95    135.10 o   -2
  12   0   1   1194.97   1300.95    135.10 o    1
 -12   6  -1   1195.25   1272.55    149.25 o   -4
 -12   0   1   1195.25   1272.55    149.25 o   -3
  12  -6   1   1195.25   1272.55    149.25 o   -2
  12   0  -1   1195.25   1272.55    149.25 o    1
 -13   0   1    433.28    361.23    108.26 o   -3
  13   0  -1    433.28    361.23    108.26 o    1
  12  -5  -1   7579.48   7705.23    343.77 o   -4
  12  -1   1   7579.48   7705.23    343.77 o   -3
 -12   5   1   7579.48   7705.23    343.77 o   -2
 -12   1  -1   7579.48   7705.23    343.77 o    1
  11  -1   1    210.35    139.88     66.12 <   -3
 -11   1  -1    210.35    139.88     66.12 <    1
  10  -4  -1  20661.10  21009.90    561.11 o   -4
  10  -1   1  20661.10  21009.90    561.11 o   -3
 -10   4   1  20661.10  21009.90    561.11 o   -2
 -10   1  -1  20661.10  21009.90    561.11 o    1
   9  -1  -1    115.26    116.13     37.02 o   -3
  -9   1   1    115.26    116.13     37.02 o    1
   9  -1   1    115.44    111.04     28.82 o   -3
  -9   1  -1    115.44    111.04     28.82 o    1
   8  -3   1    663.07    751.78     38.15 o   -4
   8  -1  -1    663.07    751.78     38.15 o   -3
  -8   3  -1    663.07    751.78     38.15 o   -2
  -8   1   1    663.07    751.78     38.15 o    1
   8  -3  -1    662.52    794.39     43.80 o   -4
   8  -1   1    662.52    794.39     43.80 o   -3
  -8   3   1    662.52    794.39     43.80 o   -2
  -8   1  -1    662.52    794.39     43.80 o    1
   7  -1  -1     52.80     52.83     12.43 o   -3
  -7   1   1     52.80     52.83     12.43 o    1
   7  -1   1     52.49     52.27     13.56 o   -3
  -7   1  -1     52.49     52.27     13.56 o    1
   6  -2   1  12000.30  12690.20    164.09 o   -4
   6  -1  -1  12000.30  12690.20    164.09 o   -3
  -6   2  -1  12000.30  12690.20    164.09 o   -2
  -6   1   1  12000.30  12690.20    164.09 o    1
   6  -2  -1  11999.40  12418.00    146.68 o   -4
   6  -1   1  11999.40  12418.00    146.68 o   -3
  -6   2   1  11999.40  12418.00    146.68 o   -2
  -6   1  -1  11999.40  12418.00    146.68 o    1
   5  -1  -1    178.00    160.24     12.72 o   -3
  -5   1   1    178.00    160.24     12.72 o    1
   5  -1   1    177.11    177.50     13.57 o   -3
  -5   1  -1    177.11    177.50     13.57 o    1
   4  -1   1    121.08    139.59      8.76 o   -4
   4  -1  -1    121.08    139.59      8.76 o   -3
  -4   1  -1    121.08    139.59      8.76 o   -2
  -4   1   1    121.08    139.59      8.76 o    1
   4  -1  -1    121.08    139.59      8.76 o   -4
   4  -1   1    121.08    139.59      8.76 o   -3
  -4   1   1    121.08    139.59      8.76 o   -2
  -4   1  -1    121.08    139.59      8.76 o    1
   3  -1  -1   3269.23   3311.22     33.76 o   -3
  -3   1   1   3269.23   3311.22     33.76 o    1
   3  -1   1   3270.12   3289.02     35.18 o   -3
  -3   1  -1   3270.12   3289.02     35.18 o    1
   2   0   1  24449.00  24978.80    143.76 o   -4
   2  -1  -1  24449.00  24978.80    143.76 o   -3
  -2   0  -1  24449.00  24978.80    143.76 o   -2
  -2   1   1  24449.00  24978.80    143.76 o    1
   2   0  -1  24454.70  25136.60    126.15 o   -4
   2  -1   1  24454.70  25136.60    126.15 o   -3
  -2   0   1  24454.70  25136.60    126.15 o   -2
  -2   1  -1  24454.70  25136.60    126.15 o    1
   1  -1  -1    493.89    436.67      6.81 o   -3
  -1   1   1    493.89    436.67      6.81 o    1
   1  -1   1    494.15    411.67      7.09 o   -3
  -1   1  -1    494.15    411.67      7.09 o    1
   0   1   1   3078.78   3373.71     21.16 o   -4
   0  -1  -1   3078.78   3373.71     21.16 o   -3
   0  -1  -1   3078.78   3373.71     21.16 o   -2
   0   1   1   3078.78   3373.71     21.16 o    1
   0   1  -1   3076.20   3371.06     21.14 o   -4
   0  -1   1   3076.20   3371.06     21.14 o   -3
   0  -1   1   3076.20   3371.06     21.14 o   -2
   0   1  -1   3076.20   3371.06     21.14 o    1
  -1  -1  -1    785.37    706.97      9.37 o   -3
   1   1   1    785.37    706.97      9.37 o    1
  -1  -1   1    785.28    696.22      8.81 o   -3
   1   1  -1    785.28    696.22      8.81 o    1
  -2   2   1 103234.00 111801.00    590.13 o   -4
  -2  -1  -1 103234.00 111801.00    590.13 o   -3
   2  -2  -1 103234.00 111801.00    590.13 o   -2
   2   1   1 103234.00 111801.00    590.13 o    1
  -2   2  -1 103357.00 108506.00    568.63 o   -4
  -2  -1   1 103357.00 108506.00    568.63 o   -3
   2  -2   1 103357.00 108506.00    568.63 o   -2
   2   1  -1 103357.00 108506.00    568.63 o    1
  -3  -1  -1    110.80    118.99      7.35 o   -3
   3   1   1    110.80    118.99      7.35 o    1
  -3  -1   1    110.73    125.21      7.63 o   -3
   3   1  -1    110.73    125.21      7.63 o    1
  -4   3   1  34963.80  34921.60    224.98 o   -4
  -4  -1  -1  34963.80  34921.60    224.98 o   -3
   4  -3  -1  34963.80  34921.60    224.98 o   -2
   4   1   1  34963.80  34921.60    224.98 o    1
  -4   3  -1  34927.90  36035.90    207.94 o   -4
  -4  -1   1  34927.90  36035.90    207.94 o   -3
   4  -3   1  34927.90  36035.90    207.94 o   -2
   4   1  -1  34927.90  36035.90    207.94 o    1
  -5  -1  -1    333.96    375.48     18.66 o   -3
   5   1   1    333.96    375.48     18.66 o    1
  -5  -1   1    334.43    330.79     17.81 o   -3
   5   1  -1    334.43    330.79     17.81 o    1
  -6   4   1  32454.00  34960.00    336.69 o   -4
  -6  -1  -1  32454.00  34960.00    336.69 o   -3
   6  -4  -1  32454.00  34960.00    336.69 o   -2
   6   1   1  32454.00  34960.00    336.69 o    1
  -6   4  -1  32438.20  33336.30    282.14 o   -4
  -6  -1   1  32438.20  33336.30    282.14 o   -3
   6  -4   1  32438.20  33336.30    282.14 o   -2
   6   1  -1  32438.20  33336.30    282.14 o    1
  -7  -1  -1   1565.59   1601.14     44.19 o   -3
   7   1   1   1565.59   1601.14     44.19 o    1
  -7  -1   1   1566.38   1508.69     54.94 o   -3
   7   1  -1   1566.38   1508.69     54.94 o    1
  -8   5   1   3499.41   3904.23     79.53 o   -4
  -8  -1  -1   3499.41   3904.23     79.53 o   -3
   8  -5  -1   3499.41   3904.23     79.53 o   -2
   8   1   1   3499.41   3904.23     79.53 o    1
  -8   5  -1   3500.39   3631.44    108.42 o   -4
  -8  -1   1   3500.39   3631.44    108.42 o   -3
   8  -5   1   3500.39   3631.44    108.42 o   -2
   8   1  -1   3500.39   3631.44    108.42 o    1
  -9  -1  -1   1020.61    975.15     54.88 o   -3
   9   1   1   1020.61    975.15     54.88 o    1
  -9  -1   1   1021.70    917.09     63.36 o   -3
   9   1  -1   1021.70    917.09     63.36 o    1
 -10   6   1    533.86    661.82     54.82 o   -4
 -10  -1  -1    533.86    661.82     54.82 o   -3
  10  -6  -1    533.86    661.82     54.82 o   -2
  10   1   1    533.86    661.82     54.82 o    1
 -10   6  -1    534.05    355.77     76.58 o   -4
 -10  -1   1    534.05    355.77     76.58 o   -3
  10  -6   1    534.05    355.77     76.58 o   -2
  10   1  -1    534.05    355.77     76.58 o    1
 -11  -1   1    170.26    224.37     79.12 <   -3
  11   1  -1    170.26    224.37     79.12 <    1
 -12   7   1   8162.58   7934.26    331.88 o   -4
 -12  -1  -1   8162.58   7934.26    331.88 o   -3
  12  -7  -1   8162.58   7934.26    331.88 o   -2
  12   1   1   8162.58   7934.26    331.88 o    1
 -12   7  -1   8161.55   9332.28    384.30 o   -4
 -12  -1   1   8161.55   9332.28    384.30 o   -3
  12  -7   1   8161.55   9332.28    384.30 o   -2
  12   1  -1   8161.55   9332.28    384.30 o    1
 -13  -1  -1    112.68     65.55     61.31 <   -3
  13   1   1    112.68     65.55     61.31 <    1
 -13  -1   1    112.92     27.41     73.18 <   -3
  13   1  -1    112.92     27.41     73.18 <    1
  11  -2   1     60.57     30.23     55.38 <   -3
 -11   2  -1     60.57     30.23     55.38 <    1
  10  -3   1   4825.53   4938.20    235.92 o   -4
  10  -2  -1   4825.53   4938.20    235.92 o   -3
 -10   3  -1   4825.53   4938.20    235.92 o   -2
 -10   2   1   4825.53   4938.20    235.92 o    1
  10  -3  -1   4825.08   4755.89    232.53 o   -4
  10  -2   1   4825.08   4755.89    232.53 o   -3
 -10   3   1   4825.08   4755.89    232.53 o   -2
 -10   2  -1   4825.08   4755.89    232.53 o    1
   9  -2  -1     13.94     15.54     24.01 <   -3
  -9   2   1     13.94     15.54     24.01 <    1
   9  -2   1     13.69     26.56     21.75 <   -3
  -9   2  -1     13.69     26.56     21.75 <    1
   8  -2   1    200.40    121.22     28.26 o   -4
   8  -2  -1    200.40    121.22     28.26 o   -3
  -8   2  -1    200.40    121.22     28.26 o   -2
  -8   2   1    200.40    121.22     28.26 o    1
   8  -2  -1    200.40    121.22     28.26 o   -4
   8  -2   1    200.40    121.22     28.26 o   -3
  -8   2   1    200.40    121.22     28.26 o   -2
  -8   2  -1    200.40    121.22     28.26 o    1
   7  -2  -1   1163.50   1226.57     42.74 o   -3
  -7   2   1   1163.50   1226.57     42.74 o    1
   7  -2   1   1164.81   1183.96     42.74 o   -3
  -7   2  -1   1164.81   1183.96     42.74 o    1
   6  -1   1  12087.30  12426.90    146.79 o   -4
   6  -2  -1  12087.30  12426.90    146.79 o   -3
  -6   1  -1  12087.30  12426.90    146.79 o   -2
  -6   2   1  12087.30  12426.90    146.79 o    1
   6  -1  -1  12086.90  12698.10    164.19 o   -4
   6  -2   1  12086.90  12698.10    164.19 o   -3
  -6   1   1  12086.90  12698.10    164.19 o   -2
  -6   2  -1  12086.90  12698.10    164.19 o    1
   5  -2  -1    866.03    843.02     24.91 o   -3
  -5   2   1    866.03    843.02     24.91 o    1
   5  -2   1    865.69    866.55     24.35 o   -3
  -5   2  -1    865.69    866.55     24.35 o    1
   4   0   1   1611.90   1639.03     27.76 o   -4
   4  -2  -1   1611.90   1639.03     27.76 o   -3
  -4   0  -1   1611.90   1639.03     27.76 o   -2
  -4   2   1   1611.90   1639.03     27.76 o    1
   4   0  -1   1611.55   1708.44     28.60 o   -4
   4  -2   1   1611.55   1708.44     28.60 o   -3
  -4   0   1   1611.55   1708.44     28.60 o   -2
  -4   2  -1   1611.55   1708.44     28.60 o    1
   3  -2  -1    899.73    841.30     17.01 o   -3
  -3   2   1    899.73    841.30     17.01 o    1
   3  -2   1    899.56    851.54     15.87 o   -3
  -3   2  -1    899.56    851.54     15.87 o    1
   2   1   1 104517.00 109312.00    572.86 o   -4
   2  -2  -1 104517.00 109312.00    572.86 o   -3
  -2  -1  -1 104517.00 109312.00    572.86 o   -2
  -2   2   1 104517.00 109312.00    572.86 o    1
   2   1  -1 104646.00 112904.00    595.96 o   -4
   2  -2   1 104646.00 112904.00    595.96 o   -3
  -2  -1   1 104646.00 112904.00    595.96 o   -2
  -2   2  -1 104646.00 112904.00    595.96 o    1
   1  -2  -1    235.43    240.22      6.79 o   -3
  -1   2   1    235.43    240.22      6.79 o    1
   1  -2   1    235.52    243.33      6.22 o   -3
  -1   2  -1    235.52    243.33      6.22 o    1
   0   2   1  49079.50  47295.40    201.42 o   -4
   0  -2  -1  49079.50  47295.40    201.42 o   -3
   0  -2  -1  49079.50  47295.40    201.42 o   -2
   0   2   1  49079.50  47295.40    201.42 o    1
   0   2  -1  48976.40  47196.50    200.99 o   -4
   0  -2   1  48976.40  47196.50    200.99 o   -3
   0  -2   1  48976.40  47196.50    200.99 o   -2
   0   2  -1  48976.40  47196.50    200.99 o    1
  -1  -2  -1   1033.50    974.99     12.22 o   -3
   1   2   1   1033.50    974.99     12.22 o    1
  -1  -2   1   1033.69    933.98     13.64 o   -3
   1   2  -1   1033.69    933.98     13.64 o    1
  -2   3   1  62860.40  61477.10    306.03 o   -4
  -2  -2  -1  62860.40  61477.10    306.03 o   -3
   2  -3  -1  62860.40  61477.10    306.03 o   -2
   2   2   1  62860.40  61477.10    306.03 o    1
  -2   3  -1  62774.20  62255.60    344.53 o   -4
  -2  -2   1  62774.20  62255.60    344.53 o   -3
   2  -3   1  62774.20  62255.60    344.53 o   -2
   2   2  -1  62774.20  62255.60    344.53 o    1
  -3  -2  -1   3569.77   3348.58     34.32 o   -3
   3   2   1   3569.77   3348.58     34.32 o    1
  -3  -2   1   3569.96   3315.98     34.31 o   -3
   3   2  -1   3569.96   3315.98     34.31 o    1
  -4   4   1   7995.06   8346.81     73.51 o   -4
  -4  -2  -1   7995.06   8346.81     73.51 o   -3
   4  -4  -1   7995.06   8346.81     73.51 o   -2
   4   2   1   7995.06   8346.81     73.51 o    1
  -4   4  -1   8002.93   8372.27     75.57 o   -4
  -4  -2   1   8002.93   8372.27     75.57 o   -3
   4  -4   1   8002.93   8372.27     75.57 o   -2
   4   2  -1   8002.93   8372.27     75.57 o    1
  -5  -2  -1   2494.17   2485.92     45.17 o   -3
   5   2   1   2494.17   2485.92     45.17 o    1
  -5  -2   1   2495.09   2439.56     39.76 o   -3
   5   2  -1   2495.09   2439.56     39.76 o    1
  -6   5   1   1079.24   1193.48     35.34 o   -4
  -6  -2  -1   1079.24   1193.48     35.34 o   -3
   6  -5  -1   1079.24   1193.48     35.34 o   -2
   6   2   1   1079.24   1193.48     35.34 o    1
  -6   5  -1   1079.44   1204.73     37.60 o   -4
  -6  -2   1   1079.44   1204.73     37.60 o   -3
   6  -5   1   1079.44   1204.73     37.60 o   -2
   6   2  -1   1079.44   1204.73     37.60 o    1
  -7  -2  -1    141.64    144.96     20.06 o   -3
   7   2   1    141.64    144.96     20.06 o    1
  -7  -2   1    141.58    135.92     19.22 o   -3
   7   2  -1    141.58    135.92     19.22 o    1
  -8   6   1  17563.30  18184.80    226.33 o   -4
  -8  -2  -1  17563.30  18184.80    226.33 o   -3
   8  -6  -1  17563.30  18184.80    226.33 o   -2
   8   2   1  17563.30  18184.80    226.33 o    1
  -8   6  -1  17564.30  17515.00    194.70 o   -4
  -8  -2   1  17564.30  17515.00    194.70 o   -3
   8  -6   1  17564.30  17515.00    194.70 o   -2
   8   2  -1  17564.30  17515.00    194.70 o    1
  -9  -2  -1    279.39    256.34     34.20 o   -3
   9   2   1    279.39    256.34     34.20 o    1
  -9  -2   1    280.28    276.39     35.61 o   -3
   9   2  -1    280.28    276.39     35.61 o    1
 -10   7   1   4062.34   4062.37    223.08 o   -4
 -10  -2  -1   4062.34   4062.37    223.08 o   -3
  10  -7  -1   4062.34   4062.37    223.08 o   -2
  10   2   1   4062.34   4062.37    223.08 o    1
 -10   7  -1   4061.78   3911.89    120.60 o   -4
 -10  -2   1   4061.78   3911.89    120.60 o   -3
  10  -7   1   4061.78   3911.89    120.60 o   -2
  10   2  -1   4061.78   3911.89    120.60 o    1
 -11  -2  -1    256.09    259.71     52.85 o   -3
  11   2   1    256.09    259.71     52.85 o    1
 -11  -2   1    255.57    111.35     65.28 <   -3
  11   2  -1    255.57    111.35     65.28 <    1
 -12   8   1    549.87    603.57     58.21 o   -4
 -12  -2  -1    549.87    603.57     58.21 o   -3
  12  -8  -1    549.87    603.57     58.21 o   -2
  12   2   1    549.87    603.57     58.21 o    1
 -12   8  -1    549.68    589.74    118.96 o   -4
 -12  -2   1    549.68    589.74    118.96 o   -3
  12  -8   1    549.68    589.74    118.96 o   -2
  12   2  -1    549.68    589.74    118.96 o    1
 -13  -2  -1     24.30     51.14     61.03 <   -3
  13   2   1     24.30     51.14     61.03 <    1
 -13  -2   1     24.08    107.64     79.39 <   -3
  13   2  -1     24.08    107.64     79.39 <    1
  11  -3  -1    259.61    255.20     78.00 o   -3
 -11   3   1    259.61    255.20     78.00 o    1
  10  -2   1   4886.61   4757.41    232.60 o   -4
  10  -3  -1   4886.61   4757.41    232.60 o   -3
 -10   2  -1   4886.61   4757.41    232.60 o   -2
 -10   3   1   4886.61   4757.41    232.60 o    1
  10  -2  -1   4887.05   4939.77    236.00 o   -4
  10  -3   1   4887.05   4939.77    236.00 o   -3
 -10   2   1   4887.05   4939.77    236.00 o   -2
 -10   3  -1   4887.05   4939.77    236.00 o    1
   9  -3  -1    449.34    502.04     50.03 o   -3
  -9   3   1    449.34    502.04     50.03 o    1
   9  -3   1    449.32    504.02     61.91 o   -3
  -9   3  -1    449.32    504.02     61.91 o    1
   8  -1   1    695.94    794.63     43.82 o   -4
   8  -3  -1    695.94    794.63     43.82 o   -3
  -8   1  -1    695.94    794.63     43.82 o   -2
  -8   3   1    695.94    794.63     43.82 o    1
   8  -1  -1    696.16    751.86     38.16 o   -4
   8  -3   1    696.16    751.86     38.16 o   -3
  -8   1   1    696.16    751.86     38.16 o   -2
  -8   3  -1    696.16    751.86     38.16 o    1
   7  -3  -1    423.78    480.05     30.25 o   -3
  -7   3   1    423.78    480.05     30.25 o    1
   7  -3   1    423.66    415.59     29.12 o   -3
  -7   3  -1    423.66    415.59     29.12 o    1
   6   0   1  47097.20  48542.50    326.57 o   -4
   6  -3  -1  47097.20  48542.50    326.57 o   -3
  -6   0  -1  47097.20  48542.50    326.57 o   -2
  -6   3   1  47097.20  48542.50    326.57 o    1
   6   0  -1  47137.80  49407.00    384.04 o   -4
   6  -3   1  47137.80  49407.00    384.04 o   -3
  -6   0   1  47137.80  49407.00    384.04 o   -2
  -6   3  -1  47137.80  49407.00    384.04 o    1
   5  -3  -1    631.64    677.04     23.77 o   -3
  -5   3   1    631.64    677.04     23.77 o    1
   5  -3   1    631.63    640.54     21.50 o   -3
  -5   3  -1    631.63    640.54     21.50 o    1
   4   1   1  34868.90  36041.80    207.97 o   -4
   4  -3  -1  34868.90  36041.80    207.97 o   -3
  -4  -1  -1  34868.90  36041.80    207.97 o   -2
  -4   3   1  34868.90  36041.80    207.97 o    1
   4   1  -1  34833.50  34857.10    224.57 o   -4
   4  -3   1  34833.50  34857.10    224.57 o   -3
  -4  -1   1  34833.50  34857.10    224.57 o   -2
  -4   3  -1  34833.50  34857.10    224.57 o    1
   3  -3  -1   1108.54   1012.11     19.57 o   -3
  -3   3   1   1108.54   1012.11     19.57 o    1
   3  -3   1   1107.34   1059.47     18.44 o   -3
  -3   3  -1   1107.34   1059.47     18.44 o    1
   2   2   1  62016.70  61874.90    342.42 o   -4
   2  -3  -1  62016.70  61874.90    342.42 o   -3
  -2  -2  -1  62016.70  61874.90    342.42 o   -2
  -2   3   1  62016.70  61874.90    342.42 o    1
   2   2  -1  61930.20  60933.10    303.32 o   -4
   2  -3   1  61930.20  60933.10    303.32 o   -3
  -2  -2   1  61930.20  60933.10    303.32 o   -2
  -2   3  -1  61930.20  60933.10    303.32 o    1
   1  -3  -1   3536.73   3232.75     30.52 o   -3
  -1   3   1   3536.73   3232.75     30.52 o    1
   1  -3   1   3536.74   3105.03     26.20 o   -3
  -1   3  -1   3536.74   3105.03     26.20 o    1
   0   3   1  11872.80  11861.90     55.80 o   -4
   0  -3  -1  11872.80  11861.90     55.80 o   -3
   0  -3  -1  11872.80  11861.90     55.80 o   -2
   0   3   1  11872.80  11861.90     55.80 o    1
   0   3  -1  11908.00  11896.40     55.97 o   -4
   0  -3   1  11908.00  11896.40     55.97 o   -3
   0  -3   1  11908.00  11896.40     55.97 o   -2
   0   3  -1  11908.00  11896.40     55.97 o    1
  -1  -3  -1   5397.28   5004.51     35.68 o   -3
   1   3   1   5397.28   5004.51     35.68 o    1
  -1  -3   1   5396.90   4906.60     36.54 o   -3
   1   3  -1   5396.90   4906.60     36.54 o    1
  -2   4   1   2247.02   2263.19     22.12 o   -4
  -2  -3  -1   2247.02   2263.19     22.12 o   -3
   2  -4  -1   2247.02   2263.19     22.12 o   -2
   2   3   1   2247.02   2263.19     22.12 o    1
  -2   4  -1   2247.94   2226.21     28.93 o   -4
  -2  -3   1   2247.94   2226.21     28.93 o   -3
   2  -4   1   2247.94   2226.21     28.93 o   -2
   2   3  -1   2247.94   2226.21     28.93 o    1
  -3  -3  -1    102.36    123.50      6.50 o   -3
   3   3   1    102.36    123.50      6.50 o    1
  -3  -3   1    102.65    113.04      8.20 o   -3
   3   3  -1    102.65    113.04      8.20 o    1
  -4   5   1  39050.10  40858.30    267.39 o   -4
  -4  -3  -1  39050.10  40858.30    267.39 o   -3
   4  -5  -1  39050.10  40858.30    267.39 o   -2
   4   3   1  39050.10  40858.30    267.39 o    1
  -4   5  -1  39065.00  38007.90    297.76 o   -4
  -4  -3   1  39065.00  38007.90    297.76 o   -3
   4  -5   1  39065.00  38007.90    297.76 o   -2
   4   3  -1  39065.00  38007.90    297.76 o    1
  -5  -3  -1    696.98    688.75     28.58 o   -3
   5   3   1    696.98    688.75     28.58 o    1
  -5  -3   1    699.70    620.65     34.79 o   -3
   5   3  -1    699.70    620.65     34.79 o    1
  -6   6   1  10030.50  10215.70    132.10 o   -4
  -6  -3  -1  10030.50  10215.70    132.10 o   -3
   6  -6  -1  10030.50  10215.70    132.10 o   -2
   6   3   1  10030.50  10215.70    132.10 o    1
  -6   6  -1  10026.60   9583.74    125.24 o   -4
  -6  -3   1  10026.60   9583.74    125.24 o   -3
   6  -6   1  10026.60   9583.74    125.24 o   -2
   6   3  -1  10026.60   9583.74    125.24 o    1
  -7  -3  -1    793.82    744.18     44.97 o   -3
   7   3   1    793.82    744.18     44.97 o    1
  -7  -3   1    793.04    726.97     39.60 o   -3
   7   3  -1    793.04    726.97     39.60 o    1
  -8   7   1   1197.21   1258.46     52.86 o   -4
  -8  -3  -1   1197.21   1258.46     52.86 o   -3
   8  -7  -1   1197.21   1258.46     52.86 o   -2
   8   3   1   1197.21   1258.46     52.86 o    1
  -8   7  -1   1196.80   1249.71     46.36 o   -4
  -8  -3   1   1196.80   1249.71     46.36 o   -3
   8  -7   1   1196.80   1249.71     46.36 o   -2
   8   3  -1   1196.80   1249.71     46.36 o    1
  -9  -3  -1    197.22    173.79     33.63 o   -3
   9   3   1    197.22    173.79     33.63 o    1
  -9  -3   1    196.31    230.03     33.91 o   -3
   9   3  -1    196.31    230.03     33.91 o    1
 -10   8   1  10627.30  10363.70    258.89 o   -4
 -10  -3  -1  10627.30  10363.70    258.89 o   -3
  10  -8  -1  10627.30  10363.70    258.89 o   -2
  10   3   1  10627.30  10363.70    258.89 o    1
 -10   8  -1  10626.10  11075.50    227.65 o   -4
 -10  -3   1  10626.10  11075.50    227.65 o   -3
  10  -8   1  10626.10  11075.50    227.65 o   -2
  10   3  -1  10626.10  11075.50    227.65 o    1
 -11  -3  -1    150.89    139.59     31.93 o   -3
  11   3   1    150.89    139.59     31.93 o    1
 -11  -3   1    150.41    134.79     36.45 o   -3
  11   3  -1    150.41    134.79     36.45 o    1
 -12   9   1   3064.66   3114.92    109.26 o   -4
 -12  -3  -1   3064.66   3114.92    109.26 o   -3
  12  -9  -1   3064.66   3114.92    109.26 o   -2
  12   3   1   3064.66   3114.92    109.26 o    1
 -12   9  -1   3065.73   2882.88    221.06 o   -4
 -12  -3   1   3065.73   2882.88    221.06 o   -3
  12  -9   1   3065.73   2882.88    221.06 o   -2
  12   3  -1   3065.73   2882.88    221.06 o    1
 -13  -3  -1    474.05    352.22     91.87 o   -3
  13   3   1    474.05    352.22     91.87 o    1
 -13  -3   1    474.84    524.92    126.64 o   -3
  13   3  -1    474.84    524.92    126.64 o    1
  11  -4  -1    208.29    293.89     86.19 o   -3
 -11   4   1    208.29    293.89     86.19 o    1
  10  -1   1  21181.70  21056.90    562.36 o   -4
  10  -4  -1  21181.70  21056.90    562.36 o   -3
 -10   1  -1  21181.70  21056.90    562.36 o   -2
 -10   4   1  21181.70  21056.90    562.36 o    1
   9  -4  -1    480.12    491.33     43.82 o   -3
  -9   4   1    480.12    491.33     43.82 o    1
   9  -4   1    480.48    630.68     56.54 o   -3
  -9   4  -1    480.48    630.68     56.54 o    1
   8   0   1  18295.40  18488.90    242.97 o   -4
   8  -4  -1  18295.40  18488.90    242.97 o   -3
  -8   0  -1  18295.40  18488.90    242.97 o   -2
  -8   4   1  18295.40  18488.90    242.97 o    1
   8   0  -1  18288.10  19816.80    246.02 o   -4
   8  -4   1  18288.10  19816.80    246.02 o   -3
  -8   0   1  18288.10  19816.80    246.02 o   -2
  -8   4  -1  18288.10  19816.80    246.02 o    1
   7  -4  -1    623.67    688.88     41.57 o   -3
  -7   4   1    623.67    688.88     41.57 o    1
   7  -4   1    622.71    656.13     31.11 o   -3
  -7   4  -1    622.71    656.13     31.11 o    1
   6   1   1  31610.60  33168.30    280.72 o   -4
   6  -4  -1  31610.60  33168.30    280.72 o   -3
  -6  -1  -1  31610.60  33168.30    280.72 o   -2
  -6   4   1  31610.60  33168.30    280.72 o    1
   6   1  -1  31595.50  34751.10    334.68 o   -4
   6  -4   1  31595.50  34751.10    334.68 o   -3
  -6  -1   1  31595.50  34751.10    334.68 o   -2
  -6   4  -1  31595.50  34751.10    334.68 o    1
   5  -4  -1   1668.17   1690.27     33.18 o   -3
  -5   4   1   1668.17   1690.27     33.18 o    1
   5  -4   1   1667.67   1608.72     33.46 o   -3
  -5   4  -1   1667.67   1608.72     33.46 o    1
   4   2   1   8148.16   8378.17     75.62 o   -4
   4  -4  -1   8148.16   8378.17     75.62 o   -3
  -4  -2  -1   8148.16   8378.17     75.62 o   -2
  -4   4   1   8148.16   8378.17     75.62 o    1
   4   2  -1   8156.05   8367.90     73.69 o   -4
   4  -4   1   8156.05   8367.90     73.69 o   -3
  -4  -2   1   8156.05   8367.90     73.69 o   -2
  -4   4  -1   8156.05   8367.90     73.69 o    1
   3  -4  -1   4792.12   4531.80     45.34 o   -3
  -3   4   1   4792.12   4531.80     45.34 o    1
   3  -4   1   4792.19   4480.43     44.19 o   -3
  -3   4  -1   4792.19   4480.43     44.19 o    1
   2   3   1   2267.08   2226.39     28.93 o   -4
   2  -4  -1   2267.08   2226.39     28.93 o   -3
  -2  -3  -1   2267.08   2226.39     28.93 o   -2
  -2   4   1   2267.08   2226.39     28.93 o    1
   2   3  -1   2267.45   2264.47     22.13 o   -4
   2  -4   1   2267.45   2264.47     22.13 o   -3
  -2  -3   1   2267.45   2264.47     22.13 o   -2
  -2   4  -1   2267.45   2264.47     22.13 o    1
   1  -4  -1    319.62    336.13      7.92 o   -3
  -1   4   1    319.62    336.13      7.92 o    1
   1  -4   1    320.02    292.81      8.20 o   -3
  -1   4  -1    320.02    292.81      8.20 o    1
   0   4   1  64361.90  58921.70    286.38 o   -4
   0  -4  -1  64361.90  58921.70    286.38 o   -3
   0  -4  -1  64361.90  58921.70    286.38 o   -2
   0   4   1  64361.90  58921.70    286.38 o    1
   0   4  -1  64423.00  58977.30    286.65 o   -4
   0  -4   1  64423.00  58977.30    286.65 o   -3
   0  -4   1  64423.00  58977.30    286.65 o   -2
   0   4  -1  64423.00  58977.30    286.65 o    1
  -1  -4  -1   1634.38   1527.57     18.21 o   -3
   1   4   1   1634.38   1527.57     18.21 o    1
  -1  -4   1   1636.18   1502.23     16.49 o   -3
   1   4  -1   1636.18   1502.23     16.49 o    1
  -2   5   1  23453.30  23660.10    137.72 o   -4
  -2  -4  -1  23453.30  23660.10    137.72 o   -3
   2  -5  -1  23453.30  23660.10    137.72 o   -2
   2   4   1  23453.30  23660.10    137.72 o    1
  -2   5  -1  23399.60  23558.70    145.32 o   -4
  -2  -4   1  23399.60  23558.70    145.32 o   -3
   2  -5   1  23399.60  23558.70    145.32 o   -2
   2   4  -1  23399.60  23558.70    145.32 o    1
  -3  -4  -1   1413.00   1392.07     21.27 o   -3
   3   4   1   1413.00   1392.07     21.27 o    1
  -3  -4   1   1412.25   1337.22     20.42 o   -3
   3   4  -1   1412.25   1337.22     20.42 o    1
  -4   6   1   4292.28   4494.26     65.82 o   -4
  -4  -4  -1   4292.28   4494.26     65.82 o   -3
   4  -6  -1   4292.28   4494.26     65.82 o   -2
   4   4   1   4292.28   4494.26     65.82 o    1
  -4   6  -1   4290.10   4261.38     75.45 o   -4
  -4  -4   1   4290.10   4261.38     75.45 o   -3
   4  -6   1   4290.10   4261.38     75.45 o   -2
   4   4  -1   4290.10   4261.38     75.45 o    1
  -5  -4  -1    799.09    818.23     32.54 o   -3
   5   4   1    799.09    818.23     32.54 o    1
  -5  -4   1    796.89    734.66     30.56 o   -3
   5   4  -1    796.89    734.66     30.56 o    1
  -6   7   1  22572.50  22487.00    251.03 o   -4
  -6  -4  -1  22572.50  22487.00    251.03 o   -3
   6  -7  -1  22572.50  22487.00    251.03 o   -2
   6   4   1  22572.50  22487.00    251.03 o    1
  -6   7  -1  22572.60  22722.60    210.30 o   -4
  -6  -4   1  22572.60  22722.60    210.30 o   -3
   6  -7   1  22572.60  22722.60    210.30 o   -2
   6   4  -1  22572.60  22722.60    210.30 o    1
  -7  -4  -1    294.98    260.31     27.70 o   -3
   7   4   1    294.98    260.31     27.70 o    1
  -7  -4   1    294.45    254.10     23.74 o   -3
   7   4  -1    294.45    254.10     23.74 o    1
  -8   8   1   7022.32   7105.02    118.63 o   -4
  -8  -4  -1   7022.32   7105.02    118.63 o   -3
   8  -8  -1   7022.32   7105.02    118.63 o   -2
   8   4   1   7022.32   7105.02    118.63 o    1
  -8   8  -1   7024.97   7072.41    116.10 o   -4
  -8  -4   1   7024.97   7072.41    116.10 o   -3
   8  -8   1   7024.97   7072.41    116.10 o   -2
   8   4  -1   7024.97   7072.41    116.10 o    1
  -9  -4  -1   1181.70   1241.52     85.45 o   -3
   9   4   1   1181.70   1241.52     85.45 o    1
  -9  -4   1   1182.35   1179.79     60.26 o   -3
   9   4  -1   1182.35   1179.79     60.26 o    1
 -10   9   1   4838.45   4476.01    118.80 o   -4
 -10  -4  -1   4838.45   4476.01    118.80 o   -3
  10  -9  -1   4838.45   4476.01    118.80 o   -2
  10   4   1   4838.45   4476.01    118.80 o    1
 -10   9  -1   4837.46   4593.46    122.18 o   -4
 -10  -4   1   4837.46   4593.46    122.18 o   -3
  10  -9   1   4837.46   4593.46    122.18 o   -2
  10   4  -1   4837.46   4593.46    122.18 o    1
 -11  -4  -1   3622.45   3671.39    113.19 o   -3
  11   4   1   3622.45   3671.39    113.19 o    1
 -11  -4   1   3619.98   3674.34    131.94 o   -3
  11   4  -1   3619.98   3674.34    131.94 o    1
 -12  10   1    612.33    682.38     59.90 o   -4
 -12  -4  -1    612.33    682.38     59.90 o   -3
  12 -10  -1    612.33    682.38     59.90 o   -2
  12   4   1    612.33    682.38     59.90 o    1
 -12  10  -1    612.53    867.25     74.60 o   -4
 -12  -4   1    612.53    867.25     74.60 o   -3
  12 -10   1    612.53    867.25     74.60 o   -2
  12   4  -1    612.53    867.25     74.60 o    1
 -13  -4  -1   1097.96   1006.55     76.10 o   -3
  13   4   1   1097.96   1006.55     76.10 o    1
 -13  -4   1   1099.20    881.44    155.87 o   -3
  13   4  -1   1099.20    881.44    155.87 o    1
  12  -1   1   7545.09   7705.11    343.76 o   -4
  12  -5  -1   7545.09   7705.11    343.76 o   -3
 -12   1  -1   7545.09   7705.11    343.76 o   -2
 -12   5   1   7545.09   7705.11    343.76 o    1
  11  -5  -1    362.41    315.42     90.72 o   -3
 -11   5   1    362.41    315.42     90.72 o    1
  11  -5   1    361.71    304.12     33.07 o   -3
 -11   5  -1    361.71    304.12     33.07 o    1
  10   0   1  14586.60  15572.10    464.73 o   -4
  10  -5  -1  14586.60  15572.10    464.73 o   -3
 -10   0  -1  14586.60  15572.10    464.73 o   -2
 -10   5   1  14586.60  15572.10    464.73 o    1
  10   0  -1  14584.50  14640.70    269.30 o   -4
  10  -5   1  14584.50  14640.70    269.30 o   -3
 -10   0   1  14584.50  14640.70    269.30 o   -2
 -10   5  -1  14584.50  14640.70    269.30 o    1
   9  -5  -1    892.52    980.01     65.33 o   -3
  -9   5   1    892.52    980.01     65.33 o    1
   9  -5   1    891.54    816.03     48.08 o   -3
  -9   5  -1    891.54    816.03     48.08 o    1
   8   1   1   3619.63   3633.20    108.47 o   -4
   8  -5  -1   3619.63   3633.20    108.47 o   -3
  -8  -1  -1   3619.63   3633.20    108.47 o   -2
  -8   5   1   3619.63   3633.20    108.47 o    1
   8   1  -1   3620.88   3907.98     79.60 o   -4
   8  -5   1   3620.88   3907.98     79.60 o   -3
  -8  -1   1   3620.88   3907.98     79.60 o   -2
  -8   5  -1   3620.88   3907.98     79.60 o    1
   7  -5  -1   2548.58   2664.67     86.52 o   -3
  -7   5   1   2548.58   2664.67     86.52 o    1
   7  -5   1   2548.31   2735.09     68.08 o   -3
  -7   5  -1   2548.31   2735.09     68.08 o    1
   6   2   1   1104.95   1205.02     37.61 o   -4
   6  -5  -1   1104.95   1205.02     37.61 o   -3
  -6  -2  -1   1104.95   1205.02     37.61 o   -2
  -6   5   1   1104.95   1205.02     37.61 o    1
   6   2  -1   1104.59   1193.67     35.35 o   -4
   6  -5   1   1104.59   1193.67     35.35 o   -3
  -6  -2   1   1104.59   1193.67     35.35 o   -2
  -6   5  -1   1104.59   1193.67     35.35 o    1
   5  -5  -1    188.89    175.23     17.52 o   -3
  -5   5   1    188.89    175.23     17.52 o    1
   5  -5   1    189.17    214.51     20.63 o   -3
  -5   5  -1    189.17    214.51     20.63 o    1
   4   3   1  40219.10  38333.10    300.31 o   -4
   4  -5  -1  40219.10  38333.10    300.31 o   -3
  -4  -3  -1  40219.10  38333.10    300.31 o   -2
  -4   5   1  40219.10  38333.10    300.31 o    1
   4   3  -1  40236.10  41240.60    269.89 o   -4
   4  -5   1  40236.10  41240.60    269.89 o   -3
  -4  -3   1  40236.10  41240.60    269.89 o   -2
  -4   5  -1  40236.10  41240.60    269.89 o    1
   3  -5  -1   2817.64   2693.13     32.19 o   -3
  -3   5   1   2817.64   2693.13     32.19 o    1
   3  -5   1   2816.18   2680.50     29.06 o   -3
  -3   5  -1   2816.18   2680.50     29.06 o    1
   2   4   1  23546.90  23636.00    145.79 o   -4
   2  -5  -1  23546.90  23636.00    145.79 o   -3
  -2  -4  -1  23546.90  23636.00    145.79 o   -2
  -2   5   1  23546.90  23636.00    145.79 o    1
   2   4  -1  23490.20  23628.50    137.54 o   -4
   2  -5   1  23490.20  23628.50    137.54 o   -3
  -2  -4   1  23490.20  23628.50    137.54 o   -2
  -2   5  -1  23490.20  23628.50    137.54 o    1
   1  -5  -1    571.44    543.22     11.90 o   -3
  -1   5   1    571.44    543.22     11.90 o    1
   1  -5   1    574.18    535.53     10.47 o   -3
  -1   5  -1    574.18    535.53     10.47 o    1
   0   5   1  11050.70  11027.30     72.31 o   -4
   0  -5  -1  11050.70  11027.30     72.31 o   -3
   0  -5  -1  11050.70  11027.30     72.31 o   -2
   0   5   1  11050.70  11027.30     72.31 o    1
   0   5  -1  11036.80  11013.80     72.22 o   -4
   0  -5   1  11036.80  11013.80     72.22 o   -3
   0  -5   1  11036.80  11013.80     72.22 o   -2
   0   5  -1  11036.80  11013.80     72.22 o    1
  -1  -5  -1   1362.34   1358.34     17.31 o   -3
   1   5   1   1362.34   1358.34     17.31 o    1
  -1  -5   1   1360.66   1345.25     18.17 o   -3
   1   5  -1   1360.66   1345.25     18.17 o    1
  -2   6   1  38566.50  38166.40    207.75 o   -4
  -2  -5  -1  38566.50  38166.40    207.75 o   -3
   2  -6  -1  38566.50  38166.40    207.75 o   -2
   2   5   1  38566.50  38166.40    207.75 o    1
  -2   6  -1  38627.90  37774.90    219.07 o   -4
  -2  -5   1  38627.90  37774.90    219.07 o   -3
   2  -6   1  38627.90  37774.90    219.07 o   -2
   2   5  -1  38627.90  37774.90    219.07 o    1
  -3  -5  -1    845.00    844.55     16.14 o   -3
   3   5   1    845.00    844.55     16.14 o    1
  -3  -5   1    844.55    821.11     18.97 o   -3
   3   5  -1    844.55    821.11     18.97 o    1
  -4   7   1  14479.00  14682.60    154.51 o   -4
  -4  -5  -1  14479.00  14682.60    154.51 o   -3
   4  -7  -1  14479.00  14682.60    154.51 o   -2
   4   5   1  14479.00  14682.60    154.51 o    1
  -4   7  -1  14485.10  14034.50    154.56 o   -4
  -4  -5   1  14485.10  14034.50    154.56 o   -3
   4  -7   1  14485.10  14034.50    154.56 o   -2
   4   5  -1  14485.10  14034.50    154.56 o    1
  -5  -5  -1   2742.20   2734.40     66.44 o   -3
   5   5   1   2742.20   2734.40     66.44 o    1
  -5  -5   1   2741.59   2693.15     58.50 o   -3
   5   5  -1   2741.59   2693.15     58.50 o    1
  -6   8   1   9764.62   9718.55    130.82 o   -4
  -6  -5  -1   9764.62   9718.55    130.82 o   -3
   6  -8  -1   9764.62   9718.55    130.82 o   -2
   6   5   1   9764.62   9718.55    130.82 o    1
  -6   8  -1   9760.67   9428.66    129.35 o   -4
  -6  -5   1   9760.67   9428.66    129.35 o   -3
   6  -8   1   9760.67   9428.66    129.35 o   -2
   6   5  -1   9760.67   9428.66    129.35 o    1
  -7  -5  -1   7449.00   7182.93    116.20 o   -3
   7   5   1   7449.00   7182.93    116.20 o    1
  -7  -5   1   7447.93   7276.67    112.51 o   -3
   7   5  -1   7447.93   7276.67    112.51 o    1
  -8   9   1   1217.99   1312.82     68.68 o   -4
  -8  -5  -1   1217.99   1312.82     68.68 o   -3
   8  -9  -1   1217.99   1312.82     68.68 o   -2
   8   5   1   1217.99   1312.82     68.68 o    1
  -8   9  -1   1218.77   1413.92     52.29 o   -4
  -8  -5   1   1218.77   1413.92     52.29 o   -3
   8  -9   1   1218.77   1413.92     52.29 o   -2
   8   5  -1   1218.77   1413.92     52.29 o    1
  -9  -5  -1   2451.44   2472.77     84.16 o   -3
   9   5   1   2451.44   2472.77     84.16 o    1
  -9  -5   1   2453.26   2453.17     85.00 o   -3
   9   5  -1   2453.26   2453.17     85.00 o    1
 -10  10   1   8658.06   8613.11    176.18 o   -4
 -10  -5  -1   8658.06   8613.11    176.18 o   -3
  10 -10  -1   8658.06   8613.11    176.18 o   -2
  10   5   1   8658.06   8613.11    176.18 o    1
 -10  10  -1   8659.04   8385.95    173.35 o   -4
 -10  -5   1   8659.04   8385.95    173.35 o   -3
  10 -10   1   8659.04   8385.95    173.35 o   -2
  10   5  -1   8659.04   8385.95    173.35 o    1
 -11  -5  -1    116.57    149.47     34.75 o   -3
  11   5   1    116.57    149.47     34.75 o    1
 -11  -5   1    116.83    153.43     42.38 o   -3
  11   5  -1    116.83    153.43     42.38 o    1
 -12  11   1   6105.24   6106.90    158.87 o   -4
 -12  -5  -1   6105.24   6106.90    158.87 o   -3
  12 -11  -1   6105.24   6106.90    158.87 o   -2
  12   5   1   6105.24   6106.90    158.87 o    1
 -12  11  -1   6105.68   5773.65    178.12 o   -4
 -12  -5   1   6105.68   5773.65    178.12 o   -3
  12 -11   1   6105.68   5773.65    178.12 o   -2
  12   5  -1   6105.68   5773.65    178.12 o    1
  12   0   1   1267.73   1272.87    149.28 o   -4
  12  -6  -1   1267.73   1272.87    149.28 o   -3
 -12   0  -1   1267.73   1272.87    149.28 o   -2
 -12   6   1   1267.73   1272.87    149.28 o    1
  12   0  -1   1268.03   1301.57    135.16 o   -4
  12  -6   1   1268.03   1301.57    135.16 o   -3
 -12   0   1   1268.03   1301.57    135.16 o   -2
 -12   6  -1   1268.03   1301.57    135.16 o    1
  11  -6  -1   1316.16   1254.01    146.28 o   -3
 -11   6   1   1316.16   1254.01    146.28 o    1
  10   1   1    554.98    355.81     76.59 o   -4
  10  -6  -1    554.98    355.81     76.59 o   -3
 -10  -1  -1    554.98    355.81     76.59 o   -2
 -10   6   1    554.98    355.81     76.59 o    1
  10   1  -1    554.75    661.89     54.83 o   -4
  10  -6   1    554.75    661.89     54.83 o   -3
 -10  -1   1    554.75    661.89     54.83 o   -2
 -10   6  -1    554.75    661.89     54.83 o    1
   9  -6  -1     23.25     20.91     23.45 <   -3
  -9   6   1     23.25     20.91     23.45 <    1
   9  -6   1     23.43     25.14     20.91 <   -3
  -9   6  -1     23.43     25.14     20.91 <    1
   8   2   1  18361.20  17590.20    195.54 o   -4
   8  -6  -1  18361.20  17590.20    195.54 o   -3
  -8  -2  -1  18361.20  17590.20    195.54 o   -2
  -8   6   1  18361.20  17590.20    195.54 o    1
   8   2  -1  18362.20  18264.90    227.33 o   -4
   8  -6   1  18362.20  18264.90    227.33 o   -3
  -8  -2   1  18362.20  18264.90    227.33 o   -2
  -8   6  -1  18362.20  18264.90    227.33 o    1
   7  -6  -1   1417.75   1501.09     52.09 o   -3
  -7   6   1   1417.75   1501.09     52.09 o    1
   7  -6   1   1416.25   1459.10     57.48 o   -3
  -7   6  -1   1416.25   1459.10     57.48 o    1
   6   3   1  10126.70   9592.97    125.36 o   -4
   6  -6  -1  10126.70   9592.97    125.36 o   -3
  -6  -3  -1  10126.70   9592.97    125.36 o   -2
  -6   6   1  10126.70   9592.97    125.36 o    1
   6   3  -1  10124.20  10219.50    132.15 o   -4
   6  -6   1  10124.20  10219.50    132.15 o   -3
  -6  -3   1  10124.20  10219.50    132.15 o   -2
  -6   6  -1  10124.20  10219.50    132.15 o    1
   5  -6  -1    765.30    642.47     31.98 o   -3
  -5   6   1    765.30    642.47     31.98 o    1
   5  -6   1    769.77    686.56     29.99 o   -3
  -5   6  -1    769.77    686.56     29.99 o    1
   4   4   1   4390.53   4266.78     75.54 o   -4
   4  -6  -1   4390.53   4266.78     75.54 o   -3
  -4  -4  -1   4390.53   4266.78     75.54 o   -2
  -4   6   1   4390.53   4266.78     75.54 o    1
   4   4  -1   4389.61   4497.14     65.86 o   -4
   4  -6   1   4389.61   4497.14     65.86 o   -3
  -4  -4   1   4389.61   4497.14     65.86 o   -2
  -4   6  -1   4389.61   4497.14     65.86 o    1
   3  -6  -1   1228.79   1199.72     22.96 o   -3
  -3   6   1   1228.79   1199.72     22.96 o    1
   3  -6   1   1230.12   1204.84     19.27 o   -3
  -3   6  -1   1230.12   1204.84     19.27 o    1
   2   5   1  38967.50  37847.00    219.49 o   -4
   2  -6  -1  38967.50  37847.00    219.49 o   -3
  -2  -5  -1  38967.50  37847.00    219.49 o   -2
  -2   6   1  38967.50  37847.00    219.49 o    1
   2   5  -1  39028.50  38358.60    208.79 o   -4
   2  -6   1  39028.50  38358.60    208.79 o   -3
  -2  -5   1  39028.50  38358.60    208.79 o   -2
  -2   6  -1  39028.50  38358.60    208.79 o    1
   1  -6  -1   1592.74   1590.00     21.58 o   -3
  -1   6   1   1592.74   1590.00     21.58 o    1
   1  -6   1   1592.56   1513.39     19.31 o   -3
  -1   6  -1   1592.56   1513.39     19.31 o    1
   0   6   1  21583.40  20277.60    120.93 o   -4
   0  -6  -1  21583.40  20277.60    120.93 o   -3
   0  -6  -1  21583.40  20277.60    120.93 o   -2
   0   6   1  21583.40  20277.60    120.93 o    1
   0   6  -1  21589.70  20283.40    120.97 o   -4
   0  -6   1  21589.70  20283.40    120.97 o   -3
   0  -6   1  21589.70  20283.40    120.97 o   -2
   0   6  -1  21589.70  20283.40    120.97 o    1
  -1  -6  -1   4798.77   4832.26     42.99 o   -3
   1   6   1   4798.77   4832.26     42.99 o    1
  -1  -6   1   4798.74   4784.45     42.71 o   -3
   1   6  -1   4798.74   4784.45     42.71 o    1
  -2   7   1  18425.40  17622.80    111.99 o   -4
  -2  -6  -1  18425.40  17622.80    111.99 o   -3
   2  -7  -1  18425.40  17622.80    111.99 o   -2
   2   6   1  18425.40  17622.80    111.99 o    1
  -2   7  -1  18408.20  17713.20    113.33 o   -4
  -2  -6   1  18408.20  17713.20    113.33 o   -3
   2  -7   1  18408.20  17713.20    113.33 o   -2
   2   6  -1  18408.20  17713.20    113.33 o    1
  -3  -6  -1  14063.80  13889.10    121.97 o   -3
   3   6   1  14063.80  13889.10    121.97 o    1
  -3  -6   1  14063.80  14088.00    130.72 o   -3
   3   6  -1  14063.80  14088.00    130.72 o    1
  -4   8   1   4082.29   4262.25     54.40 o   -4
  -4  -6  -1   4082.29   4262.25     54.40 o   -3
   4  -8  -1   4082.29   4262.25     54.40 o   -2
   4   6   1   4082.29   4262.25     54.40 o    1
  -4   8  -1   4085.00   4170.91     68.32 o   -4
  -4  -6   1   4085.00   4170.91     68.32 o   -3
   4  -8   1   4085.00   4170.91     68.32 o   -2
   4   6  -1   4085.00   4170.91     68.32 o    1
  -5  -6  -1   5131.00   5045.49     82.96 o   -3
   5   6   1   5131.00   5045.49     82.96 o    1
  -5  -6   1   5131.87   5121.43     86.93 o   -3
   5   6  -1   5131.87   5121.43     86.93 o    1
  -6   9   1  17967.70  17900.90    197.79 o   -4
  -6  -6  -1  17967.70  17900.90    197.79 o   -3
   6  -9  -1  17967.70  17900.90    197.79 o   -2
   6   6   1  17967.70  17900.90    197.79 o    1
  -6   9  -1  17971.80  17506.90    178.39 o   -4
  -6  -6   1  17971.80  17506.90    178.39 o   -3
   6  -9   1  17971.80  17506.90    178.39 o   -2
   6   6  -1  17971.80  17506.90    178.39 o    1
  -7  -6  -1    190.62    204.32     24.59 o   -3
   7   6   1    190.62    204.32     24.59 o    1
  -7  -6   1    190.86    196.68     23.45 o   -3
   7   6  -1    190.86    196.68     23.45 o    1
  -8  10   1  13543.50  13475.60    213.26 o   -4
  -8  -6  -1  13543.50  13475.60    213.26 o   -3
   8 -10  -1  13543.50  13475.60    213.26 o   -2
   8   6   1  13543.50  13475.60    213.26 o    1
  -8  10  -1  13542.80  13497.60    216.07 o   -4
  -8  -6   1  13542.80  13497.60    216.07 o   -3
   8 -10   1  13542.80  13497.60    216.07 o   -2
   8   6  -1  13542.80  13497.60    216.07 o    1
  -9  -6  -1    210.65    160.79     29.67 o   -3
   9   6   1    210.65    160.79     29.67 o    1
  -9  -6   1    210.12    160.80     31.65 o   -3
   9   6  -1    210.12    160.80     31.65 o    1
 -10  11   1    642.55    516.11     47.20 o   -4
 -10  -6  -1    642.55    516.11     47.20 o   -3
  10 -11  -1    642.55    516.11     47.20 o   -2
  10   6   1    642.55    516.11     47.20 o    1
 -10  11  -1    642.03    515.29     50.31 o   -4
 -10  -6   1    642.03    515.29     50.31 o   -3
  10 -11   1    642.03    515.29     50.31 o   -2
  10   6  -1    642.03    515.29     50.31 o    1
 -11  -6  -1   1149.15   1127.67     72.14 o   -3
  11   6   1   1149.15   1127.67     72.14 o    1
 -11  -6   1   1150.51   1103.53     72.42 o   -3
  11   6  -1   1150.51   1103.53     72.42 o    1
 -12  12   1    537.53    540.65     58.22 o   -4
 -12  -6  -1    537.53    540.65     58.22 o   -3
  12 -12  -1    537.53    540.65     58.22 o   -2
  12   6   1    537.53    540.65     58.22 o    1
 -12  12  -1    536.74    548.55     64.15 o   -4
 -12  -6   1    536.74    548.55     64.15 o   -3
  12 -12   1    536.74    548.55     64.15 o   -2
  12   6  -1    536.74    548.55     64.15 o    1
  13  -7  -1      6.13     18.36     72.33 <   -3
 -13   7   1      6.13     18.36     72.33 <    1
  12   1   1   8666.33   9355.75    385.27 o   -4
  12  -7  -1   8666.33   9355.75    385.27 o   -3
 -12  -1  -1   8666.33   9355.75    385.27 o   -2
 -12   7   1   8666.33   9355.75    385.27 o    1
  12   1  -1   8666.22   7953.29    332.68 o   -4
  12  -7   1   8666.22   7953.29    332.68 o   -3
 -12  -1   1   8666.22   7953.29    332.68 o   -2
 -12   7  -1   8666.22   7953.29    332.68 o    1
  11  -7  -1    502.46    436.74     99.79 o   -3
 -11   7   1    502.46    436.74     99.79 o    1
  11  -7   1    502.31    646.78    108.55 o   -3
 -11   7  -1    502.31    646.78    108.55 o    1
  10   2   1   4120.36   3913.00    120.64 o   -4
  10  -7  -1   4120.36   3913.00    120.64 o   -3
 -10  -2  -1   4120.36   3913.00    120.64 o   -2
 -10   7   1   4120.36   3913.00    120.64 o    1
  10   2  -1   4121.03   4063.60    223.14 o   -4
  10  -7   1   4121.03   4063.60    223.14 o   -3
 -10  -2   1   4121.03   4063.60    223.14 o   -2
 -10   7  -1   4121.03   4063.60    223.14 o    1
   9  -7  -1    640.66    586.76     45.81 o   -3
  -9   7   1    640.66    586.76     45.81 o    1
   9  -7   1    643.60    782.56     62.76 o   -3
  -9   7  -1    643.60    782.56     62.76 o    1
   8   3   1   1262.58   1250.20     46.38 o   -4
   8  -7  -1   1262.58   1250.20     46.38 o   -3
  -8  -3  -1   1262.58   1250.20     46.38 o   -2
  -8   7   1   1262.58   1250.20     46.38 o    1
   8   3  -1   1262.97   1258.94     52.88 o   -4
   8  -7   1   1262.97   1258.94     52.88 o   -3
  -8  -3   1   1262.97   1258.94     52.88 o   -2
  -8   7  -1   1262.97   1258.94     52.88 o    1
   7  -7  -1    842.13    940.06     41.30 o   -3
  -7   7   1    842.13    940.06     41.30 o    1
   7  -7   1    843.77    937.39     47.52 o   -3
  -7   7  -1    843.77    937.39     47.52 o    1
   6   4   1  23141.90  22803.20    211.05 o   -4
   6  -7  -1  23141.90  22803.20    211.05 o   -3
  -6  -4  -1  23141.90  22803.20    211.05 o   -2
  -6   7   1  23141.90  22803.20    211.05 o    1
   6   4  -1  23142.00  22566.90    251.92 o   -4
   6  -7   1  23142.00  22566.90    251.92 o   -3
  -6  -4   1  23142.00  22566.90    251.92 o   -2
  -6   7  -1  23142.00  22566.90    251.92 o    1
   5  -7  -1   1529.18   1526.36     43.63 o   -3
  -5   7   1   1529.18   1526.36     43.63 o    1
   5  -7   1   1528.99   1456.41     48.17 o   -3
  -5   7  -1   1528.99   1456.41     48.17 o    1
   4   5   1  14312.30  14008.70    154.27 o   -4
   4  -7  -1  14312.30  14008.70    154.27 o   -3
  -4  -5  -1  14312.30  14008.70    154.27 o   -2
  -4   7   1  14312.30  14008.70    154.27 o    1
   4   5  -1  14318.00  14667.20    154.34 o   -4
   4  -7   1  14318.00  14667.20    154.34 o   -3
  -4  -5   1  14318.00  14667.20    154.34 o   -2
  -4   7  -1  14318.00  14667.20    154.34 o    1
   3  -7  -1   3966.33   3975.13     55.06 o   -3
  -3   7   1   3966.33   3975.13     55.06 o    1
   3  -7   1   3967.41   3995.17     49.34 o   -3
  -3   7  -1   3967.41   3995.17     49.34 o    1
   2   6   1  18067.90  17666.90    113.04 o   -4
   2  -7  -1  18067.90  17666.90    113.04 o   -3
  -2  -6  -1  18067.90  17666.90    113.04 o   -2
  -2   7   1  18067.90  17666.90    113.04 o    1
   2   6  -1  18051.00  17544.90    111.50 o   -4
   2  -7   1  18051.00  17544.90    111.50 o   -3
  -2  -6   1  18051.00  17544.90    111.50 o   -2
  -2   7  -1  18051.00  17544.90    111.50 o    1
   1  -7  -1  18830.90  19273.60    118.13 o   -3
  -1   7   1  18830.90  19273.60    118.13 o    1
   1  -7   1  18833.30  18774.30    113.69 o   -3
  -1   7  -1  18833.30  18774.30    113.69 o    1
   0   7   1   8711.36   8361.47     59.67 o   -4
   0  -7  -1   8711.36   8361.47     59.67 o   -3
   0  -7  -1   8711.36   8361.47     59.67 o   -2
   0   7   1   8711.36   8361.47     59.67 o    1
   0   7  -1   8720.52   8369.73     59.72 o   -4
   0  -7   1   8720.52   8369.73     59.72 o   -3
   0  -7   1   8720.52   8369.73     59.72 o   -2
   0   7  -1   8720.52   8369.73     59.72 o    1
  -1  -7  -1   7761.48   7807.12     59.97 o   -3
   1   7   1   7761.48   7807.12     59.97 o    1
  -1  -7   1   7761.49   7761.10     60.26 o   -3
   1   7  -1   7761.49   7761.10     60.26 o    1
  -2   8   1  33706.10  33028.10    204.79 o   -4
  -2  -7  -1  33706.10  33028.10    204.79 o   -3
   2  -8  -1  33706.10  33028.10    204.79 o   -2
   2   7   1  33706.10  33028.10    204.79 o    1
  -2   8  -1  33712.90  32092.20    202.49 o   -4
  -2  -7   1  33712.90  32092.20    202.49 o   -3
   2  -8   1  33712.90  32092.20    202.49 o   -2
   2   7  -1  33712.90  32092.20    202.49 o    1
  -3  -7  -1    368.58    432.02     18.66 o   -3
   3   7   1    368.58    432.02     18.66 o    1
  -3  -7   1    368.67    411.95     18.94 o   -3
   3   7  -1    368.67    411.95     18.94 o    1
  -4   9   1  24278.30  24704.60    190.80 o   -4
  -4  -7  -1  24278.30  24704.60    190.80 o   -3
   4  -9  -1  24278.30  24704.60    190.80 o   -2
   4   7   1  24278.30  24704.60    190.80 o    1
  -4   9  -1  24277.20  24056.70    185.30 o   -4
  -4  -7   1  24277.20  24056.70    185.30 o   -3
   4  -9   1  24277.20  24056.70    185.30 o   -2
   4   7  -1  24277.20  24056.70    185.30 o    1
  -5  -7  -1    782.11    825.42     42.43 o   -3
   5   7   1    782.11    825.42     42.43 o    1
  -5  -7   1    781.51    766.91     36.21 o   -3
   5   7  -1    781.51    766.91     36.21 o    1
  -6  10   1   1190.28   1109.39     43.27 o   -4
  -6  -7  -1   1190.28   1109.39     43.27 o   -3
   6 -10  -1   1190.28   1109.39     43.27 o   -2
   6   7   1   1190.28   1109.39     43.27 o    1
  -6  10  -1   1189.59   1036.52     38.46 o   -4
  -6  -7   1   1189.59   1036.52     38.46 o   -3
   6 -10   1   1189.59   1036.52     38.46 o   -2
   6   7  -1   1189.59   1036.52     38.46 o    1
  -7  -7  -1   2181.14   2221.95     64.60 o   -3
   7   7   1   2181.14   2221.95     64.60 o    1
  -7  -7   1   2181.04   2054.22     60.92 o   -3
   7   7  -1   2181.04   2054.22     60.92 o    1
  -8  11   1    799.11    860.51     52.01 o   -4
  -8  -7  -1    799.11    860.51     52.01 o   -3
   8 -11  -1    799.11    860.51     52.01 o   -2
   8   7   1    799.11    860.51     52.01 o    1
  -8  11  -1    798.59    768.30     51.45 o   -4
  -8  -7   1    798.59    768.30     51.45 o   -3
   8 -11   1    798.59    768.30     51.45 o   -2
   8   7  -1    798.59    768.30     51.45 o    1
  -9  -7  -1   1924.72   1887.00     78.72 o   -3
   9   7   1   1924.72   1887.00     78.72 o    1
  -9  -7   1   1924.73   1864.63     82.97 o   -3
   9   7  -1   1924.73   1864.63     82.97 o    1
 -10  12   1   1116.20   1019.18     64.16 o   -4
 -10  -7  -1   1116.20   1019.18     64.16 o   -3
  10 -12  -1   1116.20   1019.18     64.16 o   -2
  10   7   1   1116.20   1019.18     64.16 o    1
 -10  12  -1   1115.85   1145.01     68.97 o   -4
 -10  -7   1   1115.85   1145.01     68.97 o   -3
  10 -12   1   1115.85   1145.01     68.97 o   -2
  10   7  -1   1115.85   1145.01     68.97 o    1
 -11  -7  -1    158.35    153.15     36.17 o   -3
  11   7   1    158.35    153.15     36.17 o    1
 -11  -7   1    158.47    158.80     39.56 o   -3
  11   7  -1    158.47    158.80     39.56 o    1
 -12  13   1    333.91    289.10     51.15 o   -4
 -12  -7  -1    333.91    289.10     51.15 o   -3
  12 -13  -1    333.91    289.10     51.15 o   -2
  12   7   1    333.91    289.10     51.15 o    1
 -12  13  -1    334.50    337.41     64.43 o   -4
 -12  -7   1    334.50    337.41     64.43 o   -3
  12 -13   1    334.50    337.41     64.43 o   -2
  12   7  -1    334.50    337.41     64.43 o    1
  13  -8  -1    480.42    275.06     98.66 <   -3
 -13   8   1    480.42    275.06     98.66 <    1
  13  -8   1    481.97    755.84    127.48 o   -3
 -13   8  -1    481.97    755.84    127.48 o    1
  12   2   1    588.83    589.85    118.99 o   -4
  12  -8  -1    588.83    589.85    118.99 o   -3
 -12  -2  -1    588.83    589.85    118.99 o   -2
 -12   8   1    588.83    589.85    118.99 o    1
  12   2  -1    589.07    603.70     58.22 o   -4
  12  -8   1    589.07    603.70     58.22 o   -3
 -12  -2   1    589.07    603.70     58.22 o   -2
 -12   8  -1    589.07    603.70     58.22 o    1
  11  -8  -1    461.84    509.95     59.36 o   -3
 -11   8   1    461.84    509.95     59.36 o    1
  11  -8   1    462.56    608.01     78.58 o   -3
 -11   8  -1    462.56    608.01     78.58 o    1
  10   3   1  11041.80  11098.60    228.13 o   -4
  10  -8  -1  11041.80  11098.60    228.13 o   -3
 -10  -3  -1  11041.80  11098.60    228.13 o   -2
 -10   8   1  11041.80  11098.60    228.13 o    1
  10   3  -1  11041.50  10384.10    259.40 o   -4
  10  -8   1  11041.50  10384.10    259.40 o   -3
 -10  -3   1  11041.50  10384.10    259.40 o   -2
 -10   8  -1  11041.50  10384.10    259.40 o    1
   9  -8  -1   1140.75   1352.90     66.77 o   -3
  -9   8   1   1140.75   1352.90     66.77 o    1
   9  -8   1   1140.45   1247.40     90.53 o   -3
  -9   8  -1   1140.45   1247.40     90.53 o    1
   8   4   1   6853.05   7064.07    115.96 o   -4
   8  -8  -1   6853.05   7064.07    115.96 o   -3
  -8  -4  -1   6853.05   7064.07    115.96 o   -2
  -8   8   1   6853.05   7064.07    115.96 o    1
   8   4  -1   6853.81   7099.59    118.54 o   -4
   8  -8   1   6853.81   7099.59    118.54 o   -3
  -8  -4   1   6853.81   7099.59    118.54 o   -2
  -8   8  -1   6853.81   7099.59    118.54 o    1
   7  -8  -1   2047.21   2155.24     59.51 o   -3
  -7   8   1   2047.21   2155.24     59.51 o    1
   7  -8   1   2047.34   2122.35     60.92 o   -3
  -7   8  -1   2047.34   2122.35     60.92 o    1
   6   5   1   9243.27   9399.31    128.94 o   -4
   6  -8  -1   9243.27   9399.31    128.94 o   -3
  -6  -5  -1   9243.27   9399.31    128.94 o   -2
  -6   8   1   9243.27   9399.31    128.94 o    1
   6   5  -1   9239.53   9681.19    130.32 o   -4
   6  -8   1   9239.53   9681.19    130.32 o   -3
  -6  -5   1   9239.53   9681.19    130.32 o   -2
  -6   8  -1   9239.53   9681.19    130.32 o    1
   5  -8  -1  12117.70  12388.30    148.96 o   -3
  -5   8   1  12117.70  12388.30    148.96 o    1
   5  -8   1  12117.60  12630.70    154.16 o   -3
  -5   8  -1  12117.60  12630.70    154.16 o    1
   4   6   1   4215.63   4173.51     68.36 o   -4
   4  -8  -1   4215.63   4173.51     68.36 o   -3
  -4  -6  -1   4215.63   4173.51     68.36 o   -2
  -4   8   1   4215.63   4173.51     68.36 o    1
   4   6  -1   4217.62   4268.99     54.49 o   -4
   4  -8   1   4217.62   4268.99     54.49 o   -3
  -4  -6   1   4217.62   4268.99     54.49 o   -2
  -4   8  -1   4217.62   4268.99     54.49 o    1
   3  -8  -1   6110.81   6009.53     77.31 o   -3
  -3   8   1   6110.81   6009.53     77.31 o    1
   3  -8   1   6110.13   6124.99     69.02 o   -3
  -3   8  -1   6110.13   6124.99     69.02 o    1
   2   7   1  33883.90  32127.90    202.71 o   -4
   2  -8  -1  33883.90  32127.90    202.71 o   -3
  -2  -7  -1  33883.90  32127.90    202.71 o   -2
  -2   8   1  33883.90  32127.90    202.71 o    1
   2   7  -1  33890.90  33078.20    205.10 o   -4
   2  -8   1  33890.90  33078.20    205.10 o   -3
  -2  -7   1  33890.90  33078.20    205.10 o   -2
  -2   8  -1  33890.90  33078.20    205.10 o    1
   1  -8  -1    642.38    712.49     18.11 o   -3
  -1   8   1    642.38    712.49     18.11 o    1
   1  -8   1    641.94    676.31     16.13 o   -3
  -1   8  -1    641.94    676.31     16.13 o    1
   0   8   1  30878.30  28816.10    144.00 o   -4
   0  -8  -1  30878.30  28816.10    144.00 o   -3
   0  -8  -1  30878.30  28816.10    144.00 o   -2
   0   8   1  30878.30  28816.10    144.00 o    1
   0   8  -1  30890.30  28827.10    144.05 o   -4
   0  -8   1  30890.30  28827.10    144.05 o   -3
   0  -8   1  30890.30  28827.10    144.05 o   -2
   0   8  -1  30890.30  28827.10    144.05 o    1
  -1  -8  -1   1463.92   1391.76     23.24 o   -3
   1   8   1   1463.92   1391.76     23.24 o    1
  -1  -8   1   1462.62   1441.92     25.23 o   -3
   1   8  -1   1462.62   1441.92     25.23 o    1
  -2   9   1   1477.98   1398.34     32.54 o   -4
  -2  -8  -1   1477.98   1398.34     32.54 o   -3
   2  -9  -1   1477.98   1398.34     32.54 o   -2
   2   8   1   1477.98   1398.34     32.54 o    1
  -2   9  -1   1477.64   1382.39     31.13 o   -4
  -2  -8   1   1477.64   1382.39     31.13 o   -3
   2  -9   1   1477.64   1382.39     31.13 o   -2
   2   8  -1   1477.64   1382.39     31.13 o    1
  -3  -8  -1   3449.02   3556.03     47.21 o   -3
   3   8   1   3449.02   3556.03     47.21 o    1
  -3  -8   1   3447.74   3423.89     51.20 o   -3
   3   8  -1   3447.74   3423.89     51.20 o    1
  -4  10   1   1076.36   1081.06     32.81 o   -4
  -4  -8  -1   1076.36   1081.06     32.81 o   -3
   4 -10  -1   1076.36   1081.06     32.81 o   -2
   4   8   1   1076.36   1081.06     32.81 o    1
  -4  10  -1   1076.24   1034.75     29.69 o   -4
  -4  -8   1   1076.24   1034.75     29.69 o   -3
   4 -10   1   1076.24   1034.75     29.69 o   -2
   4   8  -1   1076.24   1034.75     29.69 o    1
  -5  -8  -1   4115.95   4167.14     70.80 o   -3
   5   8   1   4115.95   4167.14     70.80 o    1
  -5  -8   1   4116.75   4062.68     65.11 o   -3
   5   8  -1   4116.75   4062.68     65.11 o    1
  -6  11   1   1986.16   1959.48     59.95 o   -4
  -6  -8  -1   1986.16   1959.48     59.95 o   -3
   6 -11  -1   1986.16   1959.48     59.95 o   -2
   6   8   1   1986.16   1959.48     59.95 o    1
  -6  11  -1   1984.70   1999.01     54.58 o   -4
  -6  -8   1   1984.70   1999.01     54.58 o   -3
   6 -11   1   1984.70   1999.01     54.58 o   -2
   6   8  -1   1984.70   1999.01     54.58 o    1
  -7  -8  -1    322.54    296.20     32.79 o   -3
   7   8   1    322.54    296.20     32.79 o    1
  -7  -8   1    322.60    301.85     29.68 o   -3
   7   8  -1    322.60    301.85     29.68 o    1
  -8  12   1    752.10    588.82     46.08 o   -4
  -8  -8  -1    752.10    588.82     46.08 o   -3
   8 -12  -1    752.10    588.82     46.08 o   -2
   8   8   1    752.10    588.82     46.08 o    1
  -8  12  -1    752.39    535.09     45.51 o   -4
  -8  -8   1    752.39    535.09     45.51 o   -3
   8 -12   1    752.39    535.09     45.51 o   -2
   8   8  -1    752.39    535.09     45.51 o    1
  -9  -8  -1   3600.68   3657.60    110.65 o   -3
   9   8   1   3600.68   3657.60    110.65 o    1
  -9  -8   1   3600.48   3553.25    113.20 o   -3
   9   8  -1   3600.48   3553.25    113.20 o    1
 -10  13   1   1228.61   1125.98     70.41 o   -4
 -10  -8  -1   1228.61   1125.98     70.41 o   -3
  10 -13  -1   1228.61   1125.98     70.41 o   -2
  10   8   1   1228.61   1125.98     70.41 o    1
 -10  13  -1   1227.92   1014.30     68.43 o   -4
 -10  -8   1   1227.92   1014.30     68.43 o   -3
  10 -13   1   1227.92   1014.30     68.43 o   -2
  10   8  -1   1227.92   1014.30     68.43 o    1
 -11  -8  -1   3116.37   3126.88    112.01 o   -3
  11   8   1   3116.37   3126.88    112.01 o    1
 -11  -8   1   3118.04   3022.73    113.98 o   -3
  11   8  -1   3118.04   3022.73    113.98 o    1
 -12  14   1    161.06    194.39     51.99 o   -4
 -12  -8  -1    161.06    194.39     51.99 o   -3
  12 -14  -1    161.06    194.39     51.99 o   -2
  12   8   1    161.06    194.39     51.99 o    1
 -12  14  -1    160.55    201.73     51.99 o   -4
 -12  -8   1    160.55    201.73     51.99 o   -3
  12 -14   1    160.55    201.73     51.99 o   -2
  12   8  -1    160.55    201.73     51.99 o    1
  13  -9  -1    687.26    684.25    139.39 o   -3
 -13   9   1    687.26    684.25    139.39 o    1
  13  -9   1    687.19    735.71    126.95 o   -3
 -13   9  -1    687.19    735.71    126.95 o    1
  12   3   1   2946.17   2880.98    220.92 o   -4
  12  -9  -1   2946.17   2880.98    220.92 o   -3
 -12  -3  -1   2946.17   2880.98    220.92 o   -2
 -12   9   1   2946.17   2880.98    220.92 o    1
  12   3  -1   2945.53   3113.18    109.19 o   -4
  12  -9   1   2945.53   3113.18    109.19 o   -3
 -12  -3   1   2945.53   3113.18    109.19 o   -2
 -12   9  -1   2945.53   3113.18    109.19 o    1
  11  -9  -1    968.52    851.31     72.40 o   -3
 -11   9   1    968.52    851.31     72.40 o    1
  11  -9   1    967.75    922.63     65.05 o   -3
 -11   9  -1    967.75    922.63     65.05 o    1
  10   4   1   4436.28   4584.86    121.95 o   -4
  10  -9  -1   4436.28   4584.86    121.95 o   -3
 -10  -4  -1   4436.28   4584.86    121.95 o   -2
 -10   9   1   4436.28   4584.86    121.95 o    1
  10   4  -1   4435.29   4466.13    118.54 o   -4
  10  -9   1   4435.29   4466.13    118.54 o   -3
 -10  -4   1   4435.29   4466.13    118.54 o   -2
 -10   9  -1   4435.29   4466.13    118.54 o    1
   9  -9  -1   5621.68   5736.11    133.71 o   -3
  -9   9   1   5621.68   5736.11    133.71 o    1
   9  -9   1   5623.37   5722.94    133.97 o   -3
  -9   9  -1   5623.37   5722.94    133.97 o    1
   8   5   1   1311.92   1414.45     52.31 o   -4
   8  -9  -1   1311.92   1414.45     52.31 o   -3
  -8  -5  -1   1311.92   1414.45     52.31 o   -2
  -8   9   1   1311.92   1414.45     52.31 o    1
   8   5  -1   1311.91   1313.72     68.73 o   -4
   8  -9   1   1311.91   1313.72     68.73 o   -3
  -8  -5   1   1311.91   1313.72     68.73 o   -2
  -8   9  -1   1311.91   1313.72     68.73 o    1
   7  -9  -1   3533.53   3631.03     80.63 o   -3
  -7   9   1   3533.53   3631.03     80.63 o    1
   7  -9   1   3531.71   3661.20     97.39 o   -3
  -7   9  -1   3531.71   3661.20     97.39 o    1
   6   6   1  18203.10  17527.20    178.60 o   -4
   6  -9  -1  18203.10  17527.20    178.60 o   -3
  -6  -6  -1  18203.10  17527.20    178.60 o   -2
  -6   9   1  18203.10  17527.20    178.60 o    1
   6   6  -1  18207.00  17929.10    198.10 o   -4
   6  -9   1  18207.00  17929.10    198.10 o   -3
  -6  -6   1  18207.00  17929.10    198.10 o   -2
  -6   9  -1  18207.00  17929.10    198.10 o    1
   5  -9  -1    469.79    445.02     29.97 o   -3
  -5   9   1    469.79    445.02     29.97 o    1
   5  -9   1    469.20    412.25     32.52 o   -3
  -5   9  -1    469.20    412.25     32.52 o    1
   4   7   1  24858.10  24150.90    186.03 o   -4
   4  -9  -1  24858.10  24150.90    186.03 o   -3
  -4  -7  -1  24858.10  24150.90    186.03 o   -2
  -4   9   1  24858.10  24150.90    186.03 o    1
   4   7  -1  24858.00  24800.10    191.54 o   -4
   4  -9   1  24858.00  24800.10    191.54 o   -3
  -4  -7   1  24858.00  24800.10    191.54 o   -2
  -4   9  -1  24858.00  24800.10    191.54 o    1
   3  -9  -1   1160.91   1092.42     30.30 o   -3
  -3   9   1   1160.91   1092.42     30.30 o    1
   3  -9   1   1159.53   1152.35     29.45 o   -3
  -3   9  -1   1159.53   1152.35     29.45 o    1
   2   8   1   1434.55   1381.71     31.11 o   -4
   2  -9  -1   1434.55   1381.71     31.11 o   -3
  -2  -8  -1   1434.55   1381.71     31.11 o   -2
  -2   9   1   1434.55   1381.71     31.11 o    1
   2   8  -1   1435.31   1397.92     32.53 o   -4
   2  -9   1   1435.31   1397.92     32.53 o   -3
  -2  -8   1   1435.31   1397.92     32.53 o   -2
  -2   9  -1   1435.31   1397.92     32.53 o    1
   1  -9  -1   3027.41   3012.91     40.67 o   -3
  -1   9   1   3027.41   3012.91     40.67 o    1
   1  -9   1   3027.40   3004.38     40.67 o   -3
  -1   9  -1   3027.40   3004.38     40.67 o    1
   0   9   1   1546.55   1560.70     22.92 o   -4
   0  -9  -1   1546.55   1560.70     22.92 o   -3
   0  -9  -1   1546.55   1560.70     22.92 o   -2
   0   9   1   1546.55   1560.70     22.92 o    1
   0   9  -1   1545.78   1560.17     22.91 o   -4
   0  -9   1   1545.78   1560.17     22.91 o   -3
   0  -9   1   1545.78   1560.17     22.91 o   -2
   0   9  -1   1545.78   1560.17     22.91 o    1
  -1  -9  -1   7438.41   7420.42     66.27 o   -3
   1   9   1   7438.41   7420.42     66.27 o    1
  -1  -9   1   7438.18   7304.50     71.44 o   -3
   1   9  -1   7438.18   7304.50     71.44 o    1
  -2  10   1   4552.10   4524.86     68.92 o   -4
  -2  -9  -1   4552.10   4524.86     68.92 o   -3
   2 -10  -1   4552.10   4524.86     68.92 o   -2
   2   9   1   4552.10   4524.86     68.92 o    1
  -2  10  -1   4548.26   4514.06     64.63 o   -4
  -2  -9   1   4548.26   4514.06     64.63 o   -3
   2 -10   1   4548.26   4514.06     64.63 o   -2
   2   9  -1   4548.26   4514.06     64.63 o    1
  -3  -9  -1    456.82    488.87     22.90 o   -3
   3   9   1    456.82    488.87     22.90 o    1
  -3  -9   1    456.80    458.05     20.07 o   -3
   3   9  -1    456.80    458.05     20.07 o    1
  -4  11   1   2351.77   2386.05     46.98 o   -4
  -4  -9  -1   2351.77   2386.05     46.98 o   -3
   4 -11  -1   2351.77   2386.05     46.98 o   -2
   4   9   1   2351.77   2386.05     46.98 o    1
  -4  11  -1   2351.56   2305.01     40.19 o   -4
  -4  -9   1   2351.56   2305.01     40.19 o   -3
   4 -11   1   2351.56   2305.01     40.19 o   -2
   4   9  -1   2351.56   2305.01     40.19 o    1
  -5  -9  -1   6514.08   6472.50     94.69 o   -3
   5   9   1   6514.08   6472.50     94.69 o    1
  -5  -9   1   6514.87   6433.55     87.84 o   -3
   5   9  -1   6514.87   6433.55     87.84 o    1
  -6  12   1   1821.45   1832.74     51.77 o   -4
  -6  -9  -1   1821.45   1832.74     51.77 o   -3
   6 -12  -1   1821.45   1832.74     51.77 o   -2
   6   9   1   1821.45   1832.74     51.77 o    1
  -6  12  -1   1821.07   1568.19     44.42 o   -4
  -6  -9   1   1821.07   1568.19     44.42 o   -3
   6 -12   1   1821.07   1568.19     44.42 o   -2
   6   9  -1   1821.07   1568.19     44.42 o    1
  -7  -9  -1   6641.65   6115.41    138.16 o   -3
   7   9   1   6641.65   6115.41    138.16 o    1
  -7  -9   1   6642.00   6421.96    141.29 o   -3
   7   9  -1   6642.00   6421.96    141.29 o    1
  -8  13   1    269.87    248.65     36.73 o   -4
  -8  -9  -1    269.87    248.65     36.73 o   -3
   8 -13  -1    269.87    248.65     36.73 o   -2
   8   9   1    269.87    248.65     36.73 o    1
  -8  13  -1    269.10    280.57     39.27 o   -4
  -8  -9   1    269.10    280.57     39.27 o   -3
   8 -13   1    269.10    280.57     39.27 o   -2
   8   9  -1    269.10    280.57     39.27 o    1
  -9  -9  -1    315.59    283.75     41.26 o   -3
   9   9   1    315.59    283.75     41.26 o    1
  -9  -9   1    315.26    281.49     42.96 o   -3
   9   9  -1    315.26    281.49     42.96 o    1
 -10  14   1   7549.71   7430.57    178.90 o   -4
 -10  -9  -1   7549.71   7430.57    178.90 o   -3
  10 -14  -1   7549.71   7430.57    178.90 o   -2
  10   9   1   7549.71   7430.57    178.90 o    1
 -10  14  -1   7550.06   7226.56    177.76 o   -4
 -10  -9   1   7550.06   7226.56    177.76 o   -3
  10 -14   1   7550.06   7226.56    177.76 o   -2
  10   9  -1   7550.06   7226.56    177.76 o    1
 -11  -9  -1    347.80    390.60     52.29 o   -3
  11   9   1    347.80    390.60     52.29 o    1
 -11  -9   1    347.91    391.73     55.40 o   -3
  11   9  -1    347.91    391.73     55.40 o    1
  13 -10  -1   2449.60   2606.33    228.95 o   -3
 -13  10   1   2449.60   2606.33    228.95 o    1
  13 -10   1   2451.34   2300.02    203.43 o   -3
 -13  10  -1   2451.34   2300.02    203.43 o    1
  12   4   1    669.28    867.42     74.62 o   -4
  12 -10  -1    669.28    867.42     74.62 o   -3
 -12  -4  -1    669.28    867.42     74.62 o   -2
 -12  10   1    669.28    867.42     74.62 o    1
  12   4  -1    669.42    682.64     59.93 o   -4
  12 -10   1    669.42    682.64     59.93 o   -3
 -12  -4   1    669.42    682.64     59.93 o   -2
 -12  10  -1    669.42    682.64     59.93 o    1
  11 -10  -1   1825.40   1948.03    103.90 o   -3
 -11  10   1   1825.40   1948.03    103.90 o    1
  11 -10   1   1823.94   1824.21     88.05 o   -3
 -11  10  -1   1823.94   1824.21     88.05 o    1
  10   5   1   8816.29   8391.98    173.47 o   -4
  10 -10  -1   8816.29   8391.98    173.47 o   -3
 -10  -5  -1   8816.29   8391.98    173.47 o   -2
 -10  10   1   8816.29   8391.98    173.47 o    1
  10   5  -1   8816.01   8619.94    176.32 o   -4
  10 -10   1   8816.01   8619.94    176.32 o   -3
 -10  -5   1   8816.01   8619.94    176.32 o   -2
 -10  10  -1   8816.01   8619.94    176.32 o    1
   9 -10  -1    178.07    166.72     32.50 o   -3
  -9  10   1    178.07    166.72     32.50 o    1
   9 -10   1    177.78    230.02     35.04 o   -3
  -9  10  -1    177.78    230.02     35.04 o    1
   8   6   1  14130.20  13539.50    216.74 o   -4
   8 -10  -1  14130.20  13539.50    216.74 o   -3
  -8  -6  -1  14130.20  13539.50    216.74 o   -2
  -8  10   1  14130.20  13539.50    216.74 o    1
   8   6  -1  14127.80  13514.50    213.87 o   -4
   8 -10   1  14127.80  13514.50    213.87 o   -3
  -8  -6   1  14127.80  13514.50    213.87 o   -2
  -8  10  -1  14127.80  13514.50    213.87 o    1
   7 -10  -1    978.64    897.58     44.98 o   -3
  -7  10   1    978.64    897.58     44.98 o    1
   7 -10   1    977.45    939.25     46.11 o   -3
  -7  10  -1    977.45    939.25     46.11 o    1
   6   7   1   1109.73   1035.93     38.44 o   -4
   6 -10  -1   1109.73   1035.93     38.44 o   -3
  -6  -7  -1   1109.73   1035.93     38.44 o   -2
  -6  10   1   1109.73   1035.93     38.44 o    1
   6   7  -1   1110.68   1108.88     43.25 o   -4
   6 -10   1   1110.68   1108.88     43.25 o   -3
  -6  -7   1   1110.68   1108.88     43.25 o   -2
  -6  10  -1   1110.68   1108.88     43.25 o    1
   5 -10  -1   1599.82   1663.77     41.07 o   -3
  -5  10   1   1599.82   1663.77     41.07 o    1
   5 -10   1   1600.18   1703.93     52.12 o   -3
  -5  10  -1   1600.18   1703.93     52.12 o    1
   4   8   1   1002.80   1034.36     29.68 o   -4
   4 -10  -1   1002.80   1034.36     29.68 o   -3
  -4  -8  -1   1002.80   1034.36     29.68 o   -2
  -4  10   1   1002.80   1034.36     29.68 o    1
   4   8  -1   1002.17   1080.25     32.79 o   -4
   4 -10   1   1002.17   1080.25     32.79 o   -3
  -4  -8   1   1002.17   1080.25     32.79 o   -2
  -4  10  -1   1002.17   1080.25     32.79 o    1
   3 -10  -1   8206.05   8108.07     87.45 o   -3
  -3  10   1   8206.05   8108.07     87.45 o    1
   3 -10   1   8204.90   8170.38     84.34 o   -3
  -3  10  -1   8204.90   8170.38     84.34 o    1
   2   9   1   4652.63   4520.28     64.72 o   -4
   2 -10  -1   4652.63   4520.28     64.72 o   -3
  -2  -9  -1   4652.63   4520.28     64.72 o   -2
  -2  10   1   4652.63   4520.28     64.72 o    1
   2   9  -1   4650.38   4525.99     68.93 o   -4
   2 -10   1   4650.38   4525.99     68.93 o   -3
  -2  -9   1   4650.38   4525.99     68.93 o   -2
  -2  10  -1   4650.38   4525.99     68.93 o    1
   1 -10  -1    295.95    337.24     16.68 o   -3
  -1  10   1    295.95    337.24     16.68 o    1
   1 -10   1    296.00    352.50     17.24 o   -3
  -1  10  -1    296.00    352.50     17.24 o    1
   0  10   1   4694.38   4604.14     52.19 o   -4
   0 -10  -1   4694.38   4604.14     52.19 o   -3
   0 -10  -1   4694.38   4604.14     52.19 o   -2
   0  10   1   4694.38   4604.14     52.19 o    1
   0  10  -1   4695.56   4605.14     52.20 o   -4
   0 -10   1   4695.56   4605.14     52.20 o   -3
   0 -10   1   4695.56   4605.14     52.20 o   -2
   0  10  -1   4695.56   4605.14     52.20 o    1
  -1 -10  -1   9325.36   9846.98     92.28 o   -3
   1  10   1   9325.36   9846.98     92.28 o    1
  -1 -10   1   9325.69   9714.89     91.68 o   -3
   1  10  -1   9325.69   9714.89     91.68 o    1
  -2  11   1   2467.96   2361.49     49.55 o   -4
  -2 -10  -1   2467.96   2361.49     49.55 o   -3
   2 -11  -1   2467.96   2361.49     49.55 o   -2
   2  10   1   2467.96   2361.49     49.55 o    1
  -2  11  -1   2467.67   2568.17     46.15 o   -4
  -2 -10   1   2467.67   2568.17     46.15 o   -3
   2 -11   1   2467.67   2568.17     46.15 o   -2
   2  10  -1   2467.67   2568.17     46.15 o    1
  -3 -10  -1  11501.40  11770.20    129.22 o   -3
   3  10   1  11501.40  11770.20    129.22 o    1
  -3 -10   1  11501.40  11432.50    101.88 o   -3
   3  10  -1  11501.40  11432.50    101.88 o    1
  -4  12   1    374.49    379.23     24.59 o   -4
  -4 -10  -1    374.49    379.23     24.59 o   -3
   4 -12  -1    374.49    379.23     24.59 o   -2
   4  10   1    374.49    379.23     24.59 o    1
  -4  12  -1    373.75    344.45     18.08 o   -4
  -4 -10   1    373.75    344.45     18.08 o   -3
   4 -12   1    373.75    344.45     18.08 o   -2
   4  10  -1    373.75    344.45     18.08 o    1
  -5 -10  -1    665.08    703.56     35.06 o   -3
   5  10   1    665.08    703.56     35.06 o    1
  -5 -10   1    665.44    632.28     31.11 o   -3
   5  10  -1    665.44    632.28     31.11 o    1
  -6  13   1  13326.00  13590.80    169.03 o   -4
  -6 -10  -1  13326.00  13590.80    169.03 o   -3
   6 -13  -1  13326.00  13590.80    169.03 o   -2
   6  10   1  13326.00  13590.80    169.03 o    1
  -6  13  -1  13325.10  13236.10    146.26 o   -4
  -6 -10   1  13325.10  13236.10    146.26 o   -3
   6 -13   1  13325.10  13236.10    146.26 o   -2
   6  10  -1  13325.10  13236.10    146.26 o    1
  -7 -10  -1    530.08    563.42     39.30 o   -3
   7  10   1    530.08    563.42     39.30 o    1
  -7 -10   1    530.04    463.91     36.47 o   -3
   7  10  -1    530.04    463.91     36.47 o    1
  -8  14   1    814.80    761.27     55.67 o   -4
  -8 -10  -1    814.80    761.27     55.67 o   -3
   8 -14  -1    814.80    761.27     55.67 o   -2
   8  10   1    814.80    761.27     55.67 o    1
  -8  14  -1    815.70    762.48     55.67 o   -4
  -8 -10   1    815.70    762.48     55.67 o   -3
   8 -14   1    815.70    762.48     55.67 o   -2
   8  10  -1    815.70    762.48     55.67 o    1
  -9 -10  -1   2155.13   2011.14     89.50 o   -3
   9  10   1   2155.13   2011.14     89.50 o    1
  -9 -10   1   2154.41   2052.30     93.18 o   -3
   9  10  -1   2154.41   2052.30     93.18 o    1
 -10  15   1    918.50    763.34     64.46 o   -4
 -10 -10  -1    918.50    763.34     64.46 o   -3
  10 -15  -1    918.50    763.34     64.46 o   -2
  10  10   1    918.50    763.34     64.46 o    1
 -10  15  -1    918.60    901.91     70.97 o   -4
 -10 -10   1    918.60    901.91     70.97 o   -3
  10 -15   1    918.60    901.91     70.97 o   -2
  10  10  -1    918.60    901.91     70.97 o    1
 -11 -10  -1   3990.85   3930.44    133.98 o   -3
  11  10   1   3990.85   3930.44    133.98 o    1
 -11 -10   1   3990.43   4142.32    137.39 o   -3
  11  10  -1   3990.43   4142.32    137.39 o    1
  13 -11  -1     51.83    127.42     84.48 <   -3
 -13  11   1     51.83    127.42     84.48 <    1
  13 -11   1     51.81     15.54     35.32 <   -3
 -13  11  -1     51.81     15.54     35.32 <    1
  12   5   1   6499.53   5785.00    178.47 o   -4
  12 -11  -1   6499.53   5785.00    178.47 o   -3
 -12  -5  -1   6499.53   5785.00    178.47 o   -2
 -12  11   1   6499.53   5785.00    178.47 o    1
  12   5  -1   6498.83   6118.70    159.17 o   -4
  12 -11   1   6498.83   6118.70    159.17 o   -3
 -12  -5   1   6498.83   6118.70    159.17 o   -2
 -12  11  -1   6498.83   6118.70    159.17 o    1
  11 -11  -1    757.79    792.28     65.32 o   -3
 -11  11   1    757.79    792.28     65.32 o    1
  11 -11   1    756.54    654.06     61.93 o   -3
 -11  11  -1    756.54    654.06     61.93 o    1
  10   6   1    578.93    515.11     50.30 o   -4
  10 -11  -1    578.93    515.11     50.30 o   -3
 -10  -6  -1    578.93    515.11     50.30 o   -2
 -10  11   1    578.93    515.11     50.30 o    1
  10   6  -1    579.54    515.96     47.19 o   -4
  10 -11   1    579.54    515.96     47.19 o   -3
 -10  -6   1    579.54    515.96     47.19 o   -2
 -10  11  -1    579.54    515.96     47.19 o    1
   9 -11  -1    724.87    727.81     56.83 o   -3
  -9  11   1    724.87    727.81     56.83 o    1
   9 -11   1    724.10    780.72     59.38 o   -3
  -9  11  -1    724.10    780.72     59.38 o    1
   8   7   1    743.78    768.13     51.43 o   -4
   8 -11  -1    743.78    768.13     51.43 o   -3
  -8  -7  -1    743.78    768.13     51.43 o   -2
  -8  11   1    743.78    768.13     51.43 o    1
   8   7  -1    744.02    860.19     52.00 o   -4
   8 -11   1    744.02    860.19     52.00 o   -3
  -8  -7   1    744.02    860.19     52.00 o   -2
  -8  11  -1    744.02    860.19     52.00 o    1
   7 -11  -1   5193.70   5234.92    103.81 o   -3
  -7  11   1   5193.70   5234.92    103.81 o    1
   7 -11   1   5191.64   5384.24    116.92 o   -3
  -7  11  -1   5191.64   5384.24    116.92 o    1
   6   8   1   2091.47   2000.45     54.62 o   -4
   6 -11  -1   2091.47   2000.45     54.62 o   -3
  -6  -8  -1   2091.47   2000.45     54.62 o   -2
  -6  11   1   2091.47   2000.45     54.62 o    1
   6   8  -1   2092.41   1960.58     59.99 o   -4
   6 -11   1   2092.41   1960.58     59.99 o   -3
  -6  -8   1   2092.41   1960.58     59.99 o   -2
  -6  11  -1   2092.41   1960.58     59.99 o    1
   5 -11  -1    139.80    162.20     17.24 o   -3
  -5  11   1    139.80    162.20     17.24 o    1
   5 -11   1    139.95    152.31     18.37 o   -3
  -5  11  -1    139.95    152.31     18.37 o    1
   4   9   1   2325.43   2304.43     40.18 o   -4
   4 -11  -1   2325.43   2304.43     40.18 o   -3
  -4  -9  -1   2325.43   2304.43     40.18 o   -2
  -4  11   1   2325.43   2304.43     40.18 o    1
   4   9  -1   2326.04   2385.74     46.97 o   -4
   4 -11   1   2326.04   2385.74     46.97 o   -3
  -4  -9   1   2326.04   2385.74     46.97 o   -2
  -4  11  -1   2326.04   2385.74     46.97 o    1
   3 -11  -1   8534.76   8598.71     89.14 o   -3
  -3  11   1   8534.76   8598.71     89.14 o    1
   3 -11   1   8535.41   8682.88    105.46 o   -3
  -3  11  -1   8535.41   8682.88    105.46 o    1
   2  10   1   2398.16   2567.09     46.13 o   -4
   2 -11  -1   2398.16   2567.09     46.13 o   -3
  -2 -10  -1   2398.16   2567.09     46.13 o   -2
  -2  11   1   2398.16   2567.09     46.13 o    1
   2  10  -1   2397.72   2359.95     49.52 o   -4
   2 -11   1   2397.72   2359.95     49.52 o   -3
  -2 -10   1   2397.72   2359.95     49.52 o   -2
  -2  11  -1   2397.72   2359.95     49.52 o    1
   1 -11  -1  12556.10  12697.90    111.51 o   -3
  -1  11   1  12556.10  12697.90    111.51 o    1
   1 -11   1  12555.70  12640.30    106.85 o   -3
  -1  11  -1  12555.70  12640.30    106.85 o    1
   0  11   1    416.02    426.77     19.22 o   -4
   0 -11  -1    416.02    426.77     19.22 o   -3
   0 -11  -1    416.02    426.77     19.22 o   -2
   0  11   1    416.02    426.77     19.22 o    1
   0  11  -1    415.85    426.71     19.22 o   -4
   0 -11   1    415.85    426.71     19.22 o   -3
   0 -11   1    415.85    426.71     19.22 o   -2
   0  11  -1    415.85    426.71     19.22 o    1
  -1 -11  -1   1049.02   1043.79     35.38 o   -3
   1  11   1   1049.02   1043.79     35.38 o    1
  -1 -11   1   1049.08   1024.53     30.57 o   -3
   1  11  -1   1049.08   1024.53     30.57 o    1
  -2  12   1  18791.10  18550.80    172.06 o   -4
  -2 -11  -1  18791.10  18550.80    172.06 o   -3
   2 -12  -1  18791.10  18550.80    172.06 o   -2
   2  11   1  18791.10  18550.80    172.06 o    1
  -2  12  -1  18789.90  18149.70    147.71 o   -4
  -2 -11   1  18789.90  18149.70    147.71 o   -3
   2 -12   1  18789.90  18149.70    147.71 o   -2
   2  11  -1  18789.90  18149.70    147.71 o    1
  -3 -11  -1    717.08    752.03     30.54 o   -3
   3  11   1    717.08    752.03     30.54 o    1
  -3 -11   1    717.01    803.22     31.39 o   -3
   3  11  -1    717.01    803.22     31.39 o    1
  -4  13   1   1801.15   1825.45     46.94 o   -4
  -4 -11  -1   1801.15   1825.45     46.94 o   -3
   4 -13  -1   1801.15   1825.45     46.94 o   -2
   4  11   1   1801.15   1825.45     46.94 o    1
  -4  13  -1   1802.27   1801.47     46.38 o   -4
  -4 -11   1   1802.27   1801.47     46.38 o   -3
   4 -13   1   1802.27   1801.47     46.38 o   -2
   4  11  -1   1802.27   1801.47     46.38 o    1
  -5 -11  -1   3347.43   3348.29     74.06 o   -3
   5  11   1   3347.43   3348.29     74.06 o    1
  -5 -11   1   3346.43   3253.23     64.99 o   -3
   5  11  -1   3346.43   3253.23     64.99 o    1
  -6  14   1   1260.91   1122.95     49.20 o   -4
  -6 -11  -1   1260.91   1122.95     49.20 o   -3
   6 -14  -1   1260.91   1122.95     49.20 o   -2
   6  11   1   1260.91   1122.95     49.20 o    1
  -6  14  -1   1261.36   1227.34     51.47 o   -4
  -6 -11   1   1261.36   1227.34     51.47 o   -3
   6 -14   1   1261.36   1227.34     51.47 o   -2
   6  11  -1   1261.36   1227.34     51.47 o    1
  -7 -11  -1   7261.12   6959.12    127.11 o   -3
   7  11   1   7261.12   6959.12    127.11 o    1
  -7 -11   1   7262.26   7096.46    129.08 o   -3
   7  11  -1   7262.26   7096.46    129.08 o    1
  -8  15   1   3043.97   2859.66     84.09 o   -4
  -8 -11  -1   3043.97   2859.66     84.09 o   -3
   8 -15  -1   3043.97   2859.66     84.09 o   -2
   8  11   1   3043.97   2859.66     84.09 o    1
  -8  15  -1   3043.08   2923.80     86.35 o   -4
  -8 -11   1   3043.08   2923.80     86.35 o   -3
   8 -15   1   3043.08   2923.80     86.35 o   -2
   8  11  -1   3043.08   2923.80     86.35 o    1
  -9 -11  -1   2653.14   2558.59    103.73 o   -3
   9  11   1   2653.14   2558.59    103.73 o    1
  -9 -11   1   2654.80   2550.92    105.70 o   -3
   9  11  -1   2654.80   2550.92    105.70 o    1
 -10  16   1    284.47    333.14     51.99 o   -4
 -10 -11  -1    284.47    333.14     51.99 o   -3
  10 -16  -1    284.47    333.14     51.99 o   -2
  10  11   1    284.47    333.14     51.99 o    1
 -10  16  -1    284.31    215.30     45.21 o   -4
 -10 -11   1    284.31    215.30     45.21 o   -3
  10 -16   1    284.31    215.30     45.21 o   -2
  10  11  -1    284.31    215.30     45.21 o    1
 -11 -11  -1     12.89     20.34     33.62 <   -3
  11  11   1     12.89     20.34     33.62 <    1
 -11 -11   1     12.69     50.57     37.29 <   -3
  11  11  -1     12.69     50.57     37.29 <    1
  12   6   1    505.96    548.49     64.15 o   -4
  12 -12  -1    505.96    548.49     64.15 o   -3
 -12  -6  -1    505.96    548.49     64.15 o   -2
 -12  12   1    505.96    548.49     64.15 o    1
  12   6  -1    506.58    540.54     58.21 o   -4
  12 -12   1    506.58    540.54     58.21 o   -3
 -12  -6   1    506.58    540.54     58.21 o   -2
 -12  12  -1    506.58    540.54     58.21 o    1
  11 -12  -1   2667.28   2742.63    106.84 o   -3
 -11  12   1   2667.28   2742.63    106.84 o    1
  11 -12   1   2666.59   2876.53    110.81 o   -3
 -11  12  -1   2666.59   2876.53    110.81 o    1
  10   7   1   1180.09   1145.34     68.99 o   -4
  10 -12  -1   1180.09   1145.34     68.99 o   -3
 -10  -7  -1   1180.09   1145.34     68.99 o   -2
 -10  12   1   1180.09   1145.34     68.99 o    1
  10   7  -1   1180.62   1019.55     64.18 o   -4
  10 -12   1   1180.62   1019.55     64.18 o   -3
 -10  -7   1   1180.62   1019.55     64.18 o   -2
 -10  12  -1   1180.62   1019.55     64.18 o    1
   9 -12  -1     84.27     71.20     27.41 <   -3
  -9  12   1     84.27     71.20     27.41 <    1
   9 -12   1     84.32    113.87     29.95 o   -3
  -9  12  -1     84.32    113.87     29.95 o    1
   8   8   1    694.88    534.94     45.50 o   -4
   8 -12  -1    694.88    534.94     45.50 o   -3
  -8  -8  -1    694.88    534.94     45.50 o   -2
  -8  12   1    694.88    534.94     45.50 o    1
   8   8  -1    694.49    588.62     46.06 o   -4
   8 -12   1    694.49    588.62     46.06 o   -3
  -8  -8   1    694.49    588.62     46.06 o   -2
  -8  12  -1    694.49    588.62     46.06 o    1
   7 -12  -1   4997.52   4764.36    122.55 o   -3
  -7  12   1   4997.52   4764.36    122.55 o    1
   7 -12   1   4999.23   5085.40    125.37 o   -3
  -7  12  -1   4999.23   5085.40    125.37 o    1
   6   9   1   1702.96   1567.14     44.39 o   -4
   6 -12  -1   1702.96   1567.14     44.39 o   -3
  -6  -9  -1   1702.96   1567.14     44.39 o   -2
  -6  12   1   1702.96   1567.14     44.39 o    1
   6   9  -1   1703.21   1831.42     51.74 o   -4
   6 -12   1   1703.21   1831.42     51.74 o   -3
  -6  -9   1   1703.21   1831.42     51.74 o   -2
  -6  12  -1   1703.21   1831.42     51.74 o    1
   5 -12  -1   8863.84   8862.60    109.00 o   -3
  -5  12   1   8863.84   8862.60    109.00 o    1
   5 -12   1   8864.82   8718.99    117.85 o   -3
  -5  12  -1   8864.82   8718.99    117.85 o    1
   4  10   1    383.95    344.51     18.09 o   -4
   4 -12  -1    383.95    344.51     18.09 o   -3
  -4 -10  -1    383.95    344.51     18.09 o   -2
  -4  12   1    383.95    344.51     18.09 o    1
   4  10  -1    384.44    379.23     24.58 o   -4
   4 -12   1    384.44    379.23     24.58 o   -3
  -4 -10   1    384.44    379.23     24.58 o   -2
  -4  12  -1    384.44    379.23     24.58 o    1
   3 -12  -1   1117.66   1156.07     30.28 o   -3
  -3  12   1   1117.66   1156.07     30.28 o    1
   3 -12   1   1116.97   1110.57     35.09 o   -3
  -3  12  -1   1116.97   1110.57     35.09 o    1
   2  11   1  18898.70  18162.50    147.82 o   -4
   2 -12  -1  18898.70  18162.50    147.82 o   -3
  -2 -11  -1  18898.70  18162.50    147.82 o   -2
  -2  12   1  18898.70  18162.50    147.82 o    1
   2  11  -1  18897.40  18561.50    172.16 o   -4
   2 -12   1  18897.40  18561.50    172.16 o   -3
  -2 -11   1  18897.40  18561.50    172.16 o   -2
  -2  12  -1  18897.40  18561.50    172.16 o    1
   1 -12  -1    805.40    889.40     30.27 o   -3
  -1  12   1    805.40    889.40     30.27 o    1
   1 -12   1    805.47    852.90     31.97 o   -3
  -1  12  -1    805.47    852.90     31.97 o    1
   0  12   1   2412.04   2342.77     40.75 o   -4
   0 -12  -1   2412.04   2342.77     40.75 o   -3
   0 -12  -1   2412.04   2342.77     40.75 o   -2
   0  12   1   2412.04   2342.77     40.75 o    1
   0  12  -1   2412.82   2343.31     40.76 o   -4
   0 -12   1   2412.82   2343.31     40.76 o   -3
   0 -12   1   2412.82   2343.31     40.76 o   -2
   0  12  -1   2412.82   2343.31     40.76 o    1
  -1 -12  -1   3913.97   3994.44     67.93 o   -3
   1  12   1   3913.97   3994.44     67.93 o    1
  -1 -12   1   3913.76   4061.33     69.07 o   -3
   1  12  -1   3913.76   4061.33     69.07 o    1
  -2  13   1   1439.80   1458.43     41.29 o   -4
  -2 -12  -1   1439.80   1458.43     41.29 o   -3
   2 -13  -1   1439.80   1458.43     41.29 o   -2
   2  12   1   1439.80   1458.43     41.29 o    1
  -2  13  -1   1440.36   1440.52     38.18 o   -4
  -2 -12   1   1440.36   1440.52     38.18 o   -3
   2 -13   1   1440.36   1440.52     38.18 o   -2
   2  12  -1   1440.36   1440.52     38.18 o    1
  -3 -12  -1  11163.70  11248.30    118.82 o   -3
   3  12   1  11163.70  11248.30    118.82 o    1
  -3 -12   1  11164.50  11129.50    118.79 o   -3
   3  12  -1  11164.50  11129.50    118.79 o    1
  -4  14   1   4695.58   4860.17     84.19 o   -4
  -4 -12  -1   4695.58   4860.17     84.19 o   -3
   4 -14  -1   4695.58   4860.17     84.19 o   -2
   4  12   1   4695.58   4860.17     84.19 o    1
  -4  14  -1   4694.21   4532.89     77.66 o   -4
  -4 -12   1   4694.21   4532.89     77.66 o   -3
   4 -14   1   4694.21   4532.89     77.66 o   -2
   4  12  -1   4694.21   4532.89     77.66 o    1
  -5 -12  -1   5249.24   5066.29    102.67 o   -3
   5  12   1   5249.24   5066.29    102.67 o    1
  -5 -12   1   5249.51   4998.18     88.45 o   -3
   5  12  -1   5249.51   4998.18     88.45 o    1
  -6  15   1    501.71    538.37     38.43 o   -4
  -6 -12  -1    501.71    538.37     38.43 o   -3
   6 -15  -1    501.71    538.37     38.43 o   -2
   6  12   1    501.71    538.37     38.43 o    1
  -6  15  -1    501.55    398.45     33.91 o   -4
  -6 -12   1    501.55    398.45     33.91 o   -3
   6 -15   1    501.55    398.45     33.91 o   -2
   6  12  -1    501.55    398.45     33.91 o    1
  -7 -12  -1     76.68     92.39     22.89 o   -3
   7  12   1     76.68     92.39     22.89 o    1
  -7 -12   1     76.42    126.01     25.43 o   -3
   7  12  -1     76.42    126.01     25.43 o    1
  -8  16   1    476.95    468.15     40.97 o   -4
  -8 -12  -1    476.95    468.15     40.97 o   -3
   8 -16  -1    476.95    468.15     40.97 o   -2
   8  12   1    476.95    468.15     40.97 o    1
  -8  16  -1    477.11    508.85     41.82 o   -4
  -8 -12   1    477.11    508.85     41.82 o   -3
   8 -16   1    477.11    508.85     41.82 o   -2
   8  12  -1    477.11    508.85     41.82 o    1
  -9 -12  -1   2209.97   2354.59     83.27 o   -3
   9  12   1   2209.97   2354.59     83.27 o    1
  -9 -12   1   2209.66   2328.02     84.41 o   -3
   9  12  -1   2209.66   2328.02     84.41 o    1
 -10  17   1    414.99    429.59     55.39 o   -4
 -10 -12  -1    414.99    429.59     55.39 o   -3
  10 -17  -1    414.99    429.59     55.39 o   -2
  10  12   1    414.99    429.59     55.39 o    1
 -10  17  -1    415.56    341.12     54.83 o   -4
 -10 -12   1    415.56    341.12     54.83 o   -3
  10 -17   1    415.56    341.12     54.83 o   -2
  10  12  -1    415.56    341.12     54.83 o    1
  12   7   1    294.91    337.35     64.42 o   -4
  12 -13  -1    294.91    337.35     64.42 o   -3
 -12  -7  -1    294.91    337.35     64.42 o   -2
 -12  13   1    294.91    337.35     64.42 o    1
  12   7  -1    294.23    289.03     51.14 o   -4
  12 -13   1    294.23    289.03     51.14 o   -3
 -12  -7   1    294.23    289.03     51.14 o   -2
 -12  13  -1    294.23    289.03     51.14 o    1
  11 -13  -1   2357.46   2307.58    103.13 o   -3
 -11  13   1   2357.46   2307.58    103.13 o    1
  11 -13   1   2359.16   2383.80    104.81 o   -3
 -11  13  -1   2359.16   2383.80    104.81 o    1
  10   8   1   1118.40   1013.74     68.39 o   -4
  10 -13  -1   1118.40   1013.74     68.39 o   -3
 -10  -8  -1   1118.40   1013.74     68.39 o   -2
 -10  13   1   1118.40   1013.74     68.39 o    1
  10   8  -1   1119.09   1125.34     70.37 o   -4
  10 -13   1   1119.09   1125.34     70.37 o   -3
 -10  -8   1   1119.09   1125.34     70.37 o   -2
 -10  13  -1   1119.09   1125.34     70.37 o    1
   9 -13  -1   5045.66   4970.91    137.54 o   -3
  -9  13   1   5045.66   4970.91    137.54 o    1
   9 -13   1   5045.34   4650.77    133.57 o   -3
  -9  13  -1   5045.34   4650.77    133.57 o    1
   8   9   1    276.87    280.60     39.28 o   -4
   8 -13  -1    276.87    280.60     39.28 o   -3
  -8  -9  -1    276.87    280.60     39.28 o   -2
  -8  13   1    276.87    280.60     39.28 o    1
   8   9  -1    277.48    248.65     36.73 o   -4
   8 -13   1    277.48    248.65     36.73 o   -3
  -8  -9   1    277.48    248.65     36.73 o   -2
  -8  13  -1    277.48    248.65     36.73 o    1
   7 -13  -1    825.30    897.63     47.79 o   -3
  -7  13   1    825.30    897.63     47.79 o    1
   7 -13   1    825.35    897.91     59.39 o   -3
  -7  13  -1    825.35    897.91     59.39 o    1
   6  10   1  13546.10  13251.60    146.43 o   -4
   6 -13  -1  13546.10  13251.60    146.43 o   -3
  -6 -10  -1  13546.10  13251.60    146.43 o   -2
  -6  13   1  13546.10  13251.60    146.43 o    1
   6  10  -1  13545.30  13605.20    169.21 o   -4
   6 -13   1  13545.30  13605.20    169.21 o   -3
  -6 -10   1  13545.30  13605.20    169.21 o   -2
  -6  13  -1  13545.30  13605.20    169.21 o    1
   5 -13  -1    568.17    565.19     31.67 o   -3
  -5  13   1    568.17    565.19     31.67 o    1
   5 -13   1    568.35    552.46     33.65 o   -3
  -5  13  -1    568.35    552.46     33.65 o    1
   4  11   1   1880.31   1801.95     46.39 o   -4
   4 -13  -1   1880.31   1801.95     46.39 o   -3
  -4 -11  -1   1880.31   1801.95     46.39 o   -2
  -4  13   1   1880.31   1801.95     46.39 o    1
   4  11  -1   1880.42   1826.70     46.97 o   -4
   4 -13   1   1880.42   1826.70     46.97 o   -3
  -4 -11   1   1880.42   1826.70     46.97 o   -2
  -4  13  -1   1880.42   1826.70     46.97 o    1
   3 -13  -1   2929.56   2957.11     51.92 o   -3
  -3  13   1   2929.56   2957.11     51.92 o    1
   3 -13   1   2930.38   2954.90     52.49 o   -3
  -3  13  -1   2930.38   2954.90     52.49 o    1
   2  12   1   1397.92   1439.93     38.17 o   -4
   2 -13  -1   1397.92   1439.93     38.17 o   -3
  -2 -12  -1   1397.92   1439.93     38.17 o   -2
  -2  13   1   1397.92   1439.93     38.17 o    1
   2  12  -1   1398.05   1458.23     41.28 o   -4
   2 -13   1   1398.05   1458.23     41.28 o   -3
  -2 -12   1   1398.05   1458.23     41.28 o   -2
  -2  13  -1   1398.05   1458.23     41.28 o    1
   1 -13  -1  12679.20  12868.00    141.07 o   -3
  -1  13   1  12679.20  12868.00    141.07 o    1
   1 -13   1  12679.20  13106.50    137.61 o   -3
  -1  13  -1  12679.20  13106.50    137.61 o    1
   0  13   1   5592.40   5785.07     69.48 o   -4
   0 -13  -1   5592.40   5785.07     69.48 o   -3
   0 -13  -1   5592.40   5785.07     69.48 o   -2
   0  13   1   5592.40   5785.07     69.48 o    1
   0  13  -1   5591.27   5784.08     69.47 o   -4
   0 -13   1   5591.27   5784.08     69.47 o   -3
   0 -13   1   5591.27   5784.08     69.47 o   -2
   0  13  -1   5591.27   5784.08     69.47 o    1
  -1 -13  -1   7362.25   7889.38    102.22 o   -3
   1  13   1   7362.25   7889.38    102.22 o    1
  -1 -13   1   7362.63   7591.41    112.50 o   -3
   1  13  -1   7362.63   7591.41    112.50 o    1
  -2  14   1    868.04    841.28     33.36 o   -4
  -2 -13  -1    868.04    841.28     33.36 o   -3
   2 -14  -1    868.04    841.28     33.36 o   -2
   2  13   1    868.04    841.28     33.36 o    1
  -2  14  -1    867.87   1014.76     40.42 o   -4
  -2 -13   1    867.87   1014.76     40.42 o   -3
   2 -14   1    867.87   1014.76     40.42 o   -2
   2  13  -1    867.87   1014.76     40.42 o    1
  -3 -13  -1    220.91    243.32     21.76 o   -3
   3  13   1    220.91    243.32     21.76 o    1
  -3 -13   1    220.52    222.98     22.04 o   -3
   3  13  -1    220.52    222.98     22.04 o    1
  -4  15   1    496.51    471.29     33.62 o   -4
  -4 -13  -1    496.51    471.29     33.62 o   -3
   4 -15  -1    496.51    471.29     33.62 o   -2
   4  13   1    496.51    471.29     33.62 o    1
  -4  15  -1    497.34    530.35     33.91 o   -4
  -4 -13   1    497.34    530.35     33.91 o   -3
   4 -15   1    497.34    530.35     33.91 o   -2
   4  13  -1    497.34    530.35     33.91 o    1
  -5 -13  -1   3556.41   3664.86     90.23 o   -3
   5  13   1   3556.41   3664.86     90.23 o    1
  -5 -13   1   3556.18   3476.52     87.96 o   -3
   5  13  -1   3556.18   3476.52     87.96 o    1
  -6  16   1    430.27    493.43     39.85 o   -4
  -6 -13  -1    430.27    493.43     39.85 o   -3
   6 -16  -1    430.27    493.43     39.85 o   -2
   6  13   1    430.27    493.43     39.85 o    1
  -6  16  -1    430.39    421.66     37.31 o   -4
  -6 -13   1    430.39    421.66     37.31 o   -3
   6 -16   1    430.39    421.66     37.31 o   -2
   6  13  -1    430.39    421.66     37.31 o    1
  -7 -13  -1    350.37    324.47     37.03 o   -3
   7  13   1    350.37    324.47     37.03 o    1
  -7 -13   1    351.25    404.15     40.70 o   -3
   7  13  -1    351.25    404.15     40.70 o    1
  -8  17   1     93.20     75.43     29.38 <   -4
  -8 -13  -1     93.20     75.43     29.38 <   -3
   8 -17  -1     93.20     75.43     29.38 <   -2
   8  13   1     93.20     75.43     29.38 <    1
  -8  17  -1     93.25     73.74     30.23 <   -4
  -8 -13   1     93.25     73.74     30.23 <   -3
   8 -17   1     93.25     73.74     30.23 <   -2
   8  13  -1     93.25     73.74     30.23 <    1
  -9 -13  -1    470.90    448.89     44.95 o   -3
   9  13   1    470.90    448.89     44.95 o    1
  -9 -13   1    471.06    434.75     46.08 o   -3
   9  13  -1    471.06    434.75     46.08 o    1
 -10  18   1    482.23    453.57     60.19 o   -4
 -10 -13  -1    482.23    453.57     60.19 o   -3
  10 -18  -1    482.23    453.57     60.19 o   -2
  10  13   1    482.23    453.57     60.19 o    1
 -10  18  -1    482.28    480.96     60.76 o   -4
 -10 -13   1    482.28    480.96     60.76 o   -3
  10 -18   1    482.28    480.96     60.76 o   -2
  10  13  -1    482.28    480.96     60.76 o    1
  12   8   1    162.23    201.74     51.99 o   -4
  12 -14  -1    162.23    201.74     51.99 o   -3
 -12  -8  -1    162.23    201.74     51.99 o   -2
 -12  14   1    162.23    201.74     51.99 o    1
  12   8  -1    162.64    194.38     51.99 o   -4
  12 -14   1    162.64    194.38     51.99 o   -3
 -12  -8   1    162.64    194.38     51.99 o   -2
 -12  14  -1    162.64    194.38     51.99 o    1
  11 -14  -1    531.35    486.24     59.08 o   -3
 -11  14   1    531.35    486.24     59.08 o    1
  11 -14   1    532.07    463.32     60.21 o   -3
 -11  14  -1    532.07    463.32     60.21 o    1
  10   9   1   7742.80   7233.08    177.93 o   -4
  10 -14  -1   7742.80   7233.08    177.93 o   -3
 -10  -9  -1   7742.80   7233.08    177.93 o   -2
 -10  14   1   7742.80   7233.08    177.93 o    1
  10   9  -1   7742.85   7437.60    179.07 o   -4
  10 -14   1   7742.85   7437.60    179.07 o   -3
 -10  -9   1   7742.85   7437.60    179.07 o   -2
 -10  14  -1   7742.85   7437.60    179.07 o    1
   9 -14  -1    269.98    348.46     48.61 o   -3
  -9  14   1    269.98    348.46     48.61 o    1
   9 -14   1    270.19    300.13     45.78 o   -3
  -9  14  -1    270.19    300.13     45.78 o    1
   8  10   1    885.76    762.66     55.69 o   -4
   8 -14  -1    885.76    762.66     55.69 o   -3
  -8 -10  -1    885.76    762.66     55.69 o   -2
  -8  14   1    885.76    762.66     55.69 o    1
   8  10  -1    885.38    761.64     55.69 o   -4
   8 -14   1    885.38    761.64     55.69 o   -3
  -8 -10   1    885.38    761.64     55.69 o   -2
  -8  14  -1    885.38    761.64     55.69 o    1
   7 -14  -1   1522.59   1488.24     61.14 o   -3
  -7  14   1   1522.59   1488.24     61.14 o    1
   7 -14   1   1523.10   1607.63     63.40 o   -3
  -7  14  -1   1523.10   1607.63     63.40 o    1
   6  11   1   1152.88   1226.55     51.44 o   -4
   6 -14  -1   1152.88   1226.55     51.44 o   -3
  -6 -11  -1   1152.88   1226.55     51.44 o   -2
  -6  14   1   1152.88   1226.55     51.44 o    1
   6  11  -1   1152.65   1122.34     49.18 o   -4
   6 -14   1   1152.65   1122.34     49.18 o   -3
  -6 -11   1   1152.65   1122.34     49.18 o   -2
  -6  14  -1   1152.65   1122.34     49.18 o    1
   5 -14  -1   9310.17   9087.47    125.52 o   -3
  -5  14   1   9310.17   9087.47    125.52 o    1
   5 -14   1   9310.20   9360.48    148.39 o   -3
  -5  14  -1   9310.20   9360.48    148.39 o    1
   4  12   1   4492.78   4528.17     77.58 o   -4
   4 -14  -1   4492.78   4528.17     77.58 o   -3
  -4 -12  -1   4492.78   4528.17     77.58 o   -2
  -4  14   1   4492.78   4528.17     77.58 o    1
   4  12  -1   4492.73   4853.91     84.08 o   -4
   4 -14   1   4492.73   4853.91     84.08 o   -3
  -4 -12   1   4492.73   4853.91     84.08 o   -2
  -4  14  -1   4492.73   4853.91     84.08 o    1
   3 -14  -1   6848.62   7065.94     92.40 o   -3
  -3  14   1   6848.62   7065.94     92.40 o    1
   3 -14   1   6849.72   7027.25     92.39 o   -3
  -3  14  -1   6849.72   7027.25     92.39 o    1
   2  13   1    861.86   1014.81     40.42 o   -4
   2 -14  -1    861.86   1014.81     40.42 o   -3
  -2 -13  -1    861.86   1014.81     40.42 o   -2
  -2  14   1    861.86   1014.81     40.42 o    1
   2  13  -1    861.69    841.17     33.35 o   -4
   2 -14   1    861.69    841.17     33.35 o   -3
  -2 -13   1    861.69    841.17     33.35 o   -2
  -2  14  -1    861.69    841.17     33.35 o    1
   1 -14  -1    276.15    401.32     29.11 o   -3
  -1  14   1    276.15    401.32     29.11 o    1
   1 -14   1    275.81    307.22     21.20 o   -3
  -1  14  -1    275.81    307.22     21.20 o    1
   0  14   1    688.36    745.86     37.31 o   -4
   0 -14  -1    688.36    745.86     37.31 o   -3
   0 -14  -1    688.36    745.86     37.31 o   -2
   0  14   1    688.36    745.86     37.31 o    1
   0  14  -1    688.48    745.91     37.31 o   -4
   0 -14   1    688.48    745.91     37.31 o   -3
   0 -14   1    688.48    745.91     37.31 o   -2
   0  14  -1    688.48    745.91     37.31 o    1
  -1 -14  -1   4286.30   4575.70     65.64 o   -3
   1  14   1   4286.30   4575.70     65.64 o    1
  -1 -14   1   4286.92   4517.18     77.01 o   -3
   1  14  -1   4286.92   4517.18     77.01 o    1
  -2  15   1    652.52    618.07     33.07 o   -4
  -2 -14  -1    652.52    618.07     33.07 o   -3
   2 -15  -1    652.52    618.07     33.07 o   -2
   2  14   1    652.52    618.07     33.07 o    1
  -2  15  -1    652.54    600.06     36.74 o   -4
  -2 -14   1    652.54    600.06     36.74 o   -3
   2 -15   1    652.54    600.06     36.74 o   -2
   2  14  -1    652.54    600.06     36.74 o    1
  -3 -14  -1    623.91    708.30     36.76 o   -3
   3  14   1    623.91    708.30     36.76 o    1
  -3 -14   1    625.15    536.62     37.04 o   -3
   3  14  -1    625.15    536.62     37.04 o    1
  -4  16   1    371.72    379.48     34.19 o   -4
  -4 -14  -1    371.72    379.48     34.19 o   -3
   4 -16  -1    371.72    379.48     34.19 o   -2
   4  14   1    371.72    379.48     34.19 o    1
  -4  16  -1    371.68    357.44     33.91 o   -4
  -4 -14   1    371.68    357.44     33.91 o   -3
   4 -16   1    371.68    357.44     33.91 o   -2
   4  14  -1    371.68    357.44     33.91 o    1
  -5 -14  -1    489.89    433.64     39.01 o   -3
   5  14   1    489.89    433.64     39.01 o    1
  -5 -14   1    490.18    451.72     39.86 o   -3
   5  14  -1    490.18    451.72     39.86 o    1
  -6  17   1    723.17    791.39     49.18 o   -4
  -6 -14  -1    723.17    791.39     49.18 o   -3
   6 -17  -1    723.17    791.39     49.18 o   -2
   6  14   1    723.17    791.39     49.18 o    1
  -6  17  -1    723.15    754.62     48.05 o   -4
  -6 -14   1    723.15    754.62     48.05 o   -3
   6 -17   1    723.15    754.62     48.05 o   -2
   6  14  -1    723.15    754.62     48.05 o    1
  -7 -14  -1    713.78    673.80     49.20 o   -3
   7  14   1    713.78    673.80     49.20 o    1
  -7 -14   1    713.75    640.15     50.61 o   -3
   7  14  -1    713.75    640.15     50.61 o    1
  -8  18   1    299.40    267.85     37.86 o   -4
  -8 -14  -1    299.40    267.85     37.86 o   -3
   8 -18  -1    299.40    267.85     37.86 o   -2
   8  14   1    299.40    267.85     37.86 o    1
  -8  18  -1    299.32    246.96     37.30 o   -4
  -8 -14   1    299.32    246.96     37.30 o   -3
   8 -18   1    299.32    246.96     37.30 o   -2
   8  14  -1    299.32    246.96     37.30 o    1
  -9 -14  -1   3987.12   4009.67    135.96 o   -3
   9  14   1   3987.12   4009.67    135.96 o    1
  -9 -14   1   3987.38   3928.41    138.23 o   -3
   9  14  -1   3987.38   3928.41    138.23 o    1
  11 -15  -1    658.42    689.31     68.99 o   -3
 -11  15   1    658.42    689.31     68.99 o    1
  11 -15   1    658.34    698.93     70.97 o   -3
 -11  15  -1    658.34    698.93     70.97 o    1
  10  10   1    809.38    901.37     70.92 o   -4
  10 -15  -1    809.38    901.37     70.92 o   -3
 -10 -10  -1    809.38    901.37     70.92 o   -2
 -10  15   1    809.38    901.37     70.92 o    1
  10  10  -1    809.45    762.94     64.43 o   -4
  10 -15   1    809.45    762.94     64.43 o   -3
 -10 -10   1    809.45    762.94     64.43 o   -2
 -10  15  -1    809.45    762.94     64.43 o    1
   9 -15  -1   4875.33   4849.41    143.49 o   -3
  -9  15   1   4875.33   4849.41    143.49 o    1
   9 -15   1   4877.14   4774.53    142.90 o   -3
  -9  15  -1   4877.14   4774.53    142.90 o    1
   8  11   1   2796.49   2920.32     86.25 o   -4
   8 -15  -1   2796.49   2920.32     86.25 o   -3
  -8 -11  -1   2796.49   2920.32     86.25 o   -2
  -8  15   1   2796.49   2920.32     86.25 o    1
   8  11  -1   2796.84   2855.88     83.98 o   -4
   8 -15   1   2796.84   2855.88     83.98 o   -3
  -8 -11   1   2796.84   2855.88     83.98 o   -2
  -8  15  -1   2796.84   2855.88     83.98 o    1
   7 -15  -1   4884.52   4936.07    111.39 o   -3
  -7  15   1   4884.52   4936.07    111.39 o    1
   7 -15   1   4884.62   4964.73    111.67 o   -3
  -7  15  -1   4884.62   4964.73    111.67 o    1
   6  12   1    498.14    398.47     33.91 o   -4
   6 -15  -1    498.14    398.47     33.91 o   -3
  -6 -12  -1    498.14    398.47     33.91 o   -2
  -6  15   1    498.14    398.47     33.91 o    1
   6  12  -1    498.06    538.32     38.43 o   -4
   6 -15   1    498.06    538.32     38.43 o   -3
  -6 -12   1    498.06    538.32     38.43 o   -2
  -6  15  -1    498.06    538.32     38.43 o    1
   5 -15  -1    262.74    235.70     27.70 o   -3
  -5  15   1    262.74    235.70     27.70 o    1
   5 -15   1    262.56    288.83     31.65 o   -3
  -5  15  -1    262.56    288.83     31.65 o    1
   4  13   1    562.90    530.53     33.92 o   -4
   4 -15  -1    562.90    530.53     33.92 o   -3
  -4 -13  -1    562.90    530.53     33.92 o   -2
  -4  15   1    562.90    530.53     33.92 o    1
   4  13  -1    562.22    471.48     33.64 o   -4
   4 -15   1    562.22    471.48     33.64 o   -3
  -4 -13   1    562.22    471.48     33.64 o   -2
  -4  15  -1    562.22    471.48     33.64 o    1
   3 -15  -1   3532.96   3653.82     74.65 o   -3
  -3  15   1   3532.96   3653.82     74.65 o    1
   3 -15   1   3534.54   3671.49     75.21 o   -3
  -3  15  -1   3534.54   3671.49     75.21 o    1
   2  14   1    651.19    599.98     36.74 o   -4
   2 -15  -1    651.19    599.98     36.74 o   -3
  -2 -14  -1    651.19    599.98     36.74 o   -2
  -2  15   1    651.19    599.98     36.74 o    1
   2  14  -1    651.64    618.14     33.07 o   -4
   2 -15   1    651.64    618.14     33.07 o   -3
  -2 -14   1    651.64    618.14     33.07 o   -2
  -2  15  -1    651.64    618.14     33.07 o    1
   1 -15  -1    820.16    899.67     39.31 o   -3
  -1  15   1    820.16    899.67     39.31 o    1
   1 -15   1    820.46    893.15     34.50 o   -3
  -1  15  -1    820.46    893.15     34.50 o    1
   0  15   1    682.94    774.69     44.66 o   -4
   0 -15  -1    682.94    774.69     44.66 o   -3
   0 -15  -1    682.94    774.69     44.66 o   -2
   0  15   1    682.94    774.69     44.66 o    1
   0  15  -1    682.91    774.69     44.66 o   -4
   0 -15   1    682.91    774.69     44.66 o   -3
   0 -15   1    682.91    774.69     44.66 o   -2
   0  15  -1    682.91    774.69     44.66 o    1
  -1 -15  -1    655.44    669.28     31.39 o   -3
   1  15   1    655.44    669.28     31.39 o    1
  -1 -15   1    655.51    665.60     35.34 o   -3
   1  15  -1    655.51    665.60     35.34 o    1
  -2  16   1    920.15    937.36     40.99 o   -4
  -2 -15  -1    920.15    937.36     40.99 o   -3
   2 -16  -1    920.15    937.36     40.99 o   -2
   2  15   1    920.15    937.36     40.99 o    1
  -2  16  -1    920.08    857.89     46.07 o   -4
  -2 -15   1    920.08    857.89     46.07 o   -3
   2 -16   1    920.08    857.89     46.07 o   -2
   2  15  -1    920.08    857.89     46.07 o    1
  -3 -15  -1    832.47    835.42     40.44 o   -3
   3  15   1    832.47    835.42     40.44 o    1
  -3 -15   1    832.93    813.34     44.97 o   -3
   3  15  -1    832.93    813.34     44.97 o    1
  -4  17   1    498.48    514.84     46.34 o   -4
  -4 -15  -1    498.48    514.84     46.34 o   -3
   4 -17  -1    498.48    514.84     46.34 o   -2
   4  15   1    498.48    514.84     46.34 o    1
  -4  17  -1    498.52    488.60     51.43 o   -4
  -4 -15   1    498.52    488.60     51.43 o   -3
   4 -17   1    498.52    488.60     51.43 o   -2
   4  15  -1    498.52    488.60     51.43 o    1
  -5 -15  -1   6483.50   6305.53    130.09 o   -3
   5  15   1   6483.50   6305.53    130.09 o    1
  -5 -15   1   6483.07   6394.89    131.23 o   -3
   5  15  -1   6483.07   6394.89    131.23 o    1
  -6  18   1   4165.85   3749.53    102.26 o   -4
  -6 -15  -1   4165.85   3749.53    102.26 o   -3
   6 -18  -1   4165.85   3749.53    102.26 o   -2
   6  15   1   4165.85   3749.53    102.26 o    1
  -6  18  -1   4166.45   3849.00    103.41 o   -4
  -6 -15   1   4166.45   3849.00    103.41 o   -3
   6 -18   1   4166.45   3849.00    103.41 o   -2
   6  15  -1   4166.45   3849.00    103.41 o    1
  -7 -15  -1   6266.49   6251.70    136.02 o   -3
   7  15   1   6266.49   6251.70    136.02 o    1
  -7 -15   1   6265.96   6477.69    139.73 o   -3
   7  15  -1   6265.96   6477.69    139.73 o    1
  -8  19   1    945.99    895.90     57.39 o   -4
  -8 -15  -1    945.99    895.90     57.39 o   -3
   8 -19  -1    945.99    895.90     57.39 o   -2
   8  15   1    945.99    895.90     57.39 o    1
  -8  19  -1    945.40    964.30     59.93 o   -4
  -8 -15   1    945.40    964.30     59.93 o   -3
   8 -19   1    945.40    964.30     59.93 o   -2
   8  15  -1    945.40    964.30     59.93 o    1
  -9 -15  -1   1517.83   1553.82     95.10 o   -3
   9  15   1   1517.83   1553.82     95.10 o    1
  -9 -15   1   1517.81   1380.89     92.83 o   -3
   9  15  -1   1517.81   1380.89     92.83 o    1
  11 -16  -1   2979.16   2785.42    163.01 o   -3
 -11  16   1   2979.16   2785.42    163.01 o    1
  11 -16   1   2977.85   2992.38    124.75 o   -3
 -11  16  -1   2977.85   2992.38    124.75 o    1
  10  11   1    286.74    215.32     45.21 o   -4
  10 -16  -1    286.74    215.32     45.21 o   -3
 -10 -11  -1    286.74    215.32     45.21 o   -2
 -10  16   1    286.74    215.32     45.21 o    1
  10  11  -1    286.73    333.13     51.99 o   -4
  10 -16   1    286.73    333.13     51.99 o   -3
 -10 -11   1    286.73    333.13     51.99 o   -2
 -10  16  -1    286.73    333.13     51.99 o    1
   9 -16  -1    225.35    240.77     36.74 o   -3
  -9  16   1    225.35    240.77     36.74 o    1
   9 -16   1    225.31    210.81     43.80 o   -3
  -9  16  -1    225.31    210.81     43.80 o    1
   8  12   1    562.01    509.05     41.83 o   -4
   8 -16  -1    562.01    509.05     41.83 o   -3
  -8 -12  -1    562.01    509.05     41.83 o   -2
  -8  16   1    562.01    509.05     41.83 o    1
   8  12  -1    561.92    468.36     40.99 o   -4
   8 -16   1    561.92    468.36     40.99 o   -3
  -8 -12   1    561.92    468.36     40.99 o   -2
  -8  16  -1    561.92    468.36     40.99 o    1
   7 -16  -1   2143.92   2315.50     78.46 o   -3
  -7  16   1   2143.92   2315.50     78.46 o    1
   7 -16   1   2145.40   2104.56     75.33 o   -3
  -7  16  -1   2145.40   2104.56     75.33 o    1
   6  13   1    387.93    421.55     37.30 o   -4
   6 -16  -1    387.93    421.55     37.30 o   -3
  -6 -13  -1    387.93    421.55     37.30 o   -2
  -6  16   1    387.93    421.55     37.30 o    1
   6  13  -1    387.95    493.34     39.84 o   -4
   6 -16   1    387.95    493.34     39.84 o   -3
  -6 -13   1    387.95    493.34     39.84 o   -2
  -6  16  -1    387.95    493.34     39.84 o    1
   5 -16  -1    746.68    692.22     47.51 o   -3
  -5  16   1    746.68    692.22     47.51 o    1
   5 -16   1    746.33    793.75     49.77 o   -3
  -5  16  -1    746.33    793.75     49.77 o    1
   4  14   1    389.80    357.48     33.91 o   -4
   4 -16  -1    389.80    357.48     33.91 o   -3
  -4 -14  -1    389.80    357.48     33.91 o   -2
  -4  16   1    389.80    357.48     33.91 o    1
   4  14  -1    389.83    379.52     34.19 o   -4
   4 -16   1    389.83    379.52     34.19 o   -3
  -4 -14   1    389.83    379.52     34.19 o   -2
  -4  16  -1    389.83    379.52     34.19 o    1
   3 -16  -1    749.30    758.41     44.96 o   -3
  -3  16   1    749.30    758.41     44.96 o    1
   3 -16   1    749.09    795.47     39.87 o   -3
  -3  16  -1    749.09    795.47     39.87 o    1
   2  15   1    909.47    857.87     46.07 o   -4
   2 -16  -1    909.47    857.87     46.07 o   -3
  -2 -15  -1    909.47    857.87     46.07 o   -2
  -2  16   1    909.47    857.87     46.07 o    1
   2  15  -1    909.38    937.27     40.98 o   -4
   2 -16   1    909.38    937.27     40.98 o   -3
  -2 -15   1    909.38    937.27     40.98 o   -2
  -2  16  -1    909.38    937.27     40.98 o    1
   1 -16  -1    672.66    711.13     44.96 o   -3
  -1  16   1    672.66    711.13     44.96 o    1
   1 -16   1    672.64    876.55     44.11 o   -3
  -1  16  -1    672.64    876.55     44.11 o    1
   0  16   1    726.86    690.72     44.37 o   -4
   0 -16  -1    726.86    690.72     44.37 o   -3
   0 -16  -1    726.86    690.72     44.37 o   -2
   0  16   1    726.86    690.72     44.37 o    1
   0  16  -1    727.03    690.78     44.38 o   -4
   0 -16   1    727.03    690.78     44.38 o   -3
   0 -16   1    727.03    690.78     44.38 o   -2
   0  16  -1    727.03    690.78     44.38 o    1
  -1 -16  -1   8179.24   8658.95    134.98 o   -3
   1  16   1   8179.24   8658.95    134.98 o    1
  -1 -16   1   8178.92   8419.57    148.39 o   -3
   1  16  -1   8178.92   8419.57    148.39 o    1
  -2  17   1   5897.02   5981.03    103.19 o   -4
  -2 -16  -1   5897.02   5981.03    103.19 o   -3
   2 -17  -1   5897.02   5981.03    103.19 o   -2
   2  16   1   5897.02   5981.03    103.19 o    1
  -2  17  -1   5897.82   5820.02    121.06 o   -4
  -2 -16   1   5897.82   5820.02    121.06 o   -3
   2 -17   1   5897.82   5820.02    121.06 o   -2
   2  16  -1   5897.82   5820.02    121.06 o    1
  -3 -16  -1   8934.21   9215.08    131.05 o   -3
   3  16   1   8934.21   9215.08    131.05 o    1
  -3 -16   1   8933.47   8624.03    149.34 o   -3
   3  16  -1   8933.47   8624.03    149.34 o    1
  -4  18   1   1220.74   1352.34     71.53 o   -4
  -4 -16  -1   1220.74   1352.34     71.53 o   -3
   4 -18  -1   1220.74   1352.34     71.53 o   -2
   4  16   1   1220.74   1352.34     71.53 o    1
  -4  18  -1   1220.24   1191.68     76.62 o   -4
  -4 -16   1   1220.24   1191.68     76.62 o   -3
   4 -18   1   1220.24   1191.68     76.62 o   -2
   4  16  -1   1220.24   1191.68     76.62 o    1
  -5 -16  -1   2388.68   2511.55     96.33 o   -3
   5  16   1   2388.68   2511.55     96.33 o    1
  -5 -16   1   2389.44   2401.78    108.22 o   -3
   5  16  -1   2389.44   2401.78    108.22 o    1
  -6  19   1   1802.27   1796.22     74.37 o   -4
  -6 -16  -1   1802.27   1796.22     74.37 o   -3
   6 -19  -1   1802.27   1796.22     74.37 o   -2
   6  16   1   1802.27   1796.22     74.37 o    1
  -6  19  -1   1802.27   1861.28     76.07 o   -4
  -6 -16   1   1802.27   1861.28     76.07 o   -3
   6 -19   1   1802.27   1861.28     76.07 o   -2
   6  16  -1   1802.27   1861.28     76.07 o    1
  -7 -16  -1    262.63    228.34     38.15 o   -3
   7  16   1    262.63    228.34     38.15 o    1
  -7 -16   1    262.34    222.98     38.15 o   -3
   7  16  -1    262.34    222.98     38.15 o    1
  -8  20   1    340.34    234.80     51.71 o   -4
  -8 -16  -1    340.34    234.80     51.71 o   -3
   8 -20  -1    340.34    234.80     51.71 o   -2
   8  16   1    340.34    234.80     51.71 o    1
  -8  20  -1    340.36    417.87     58.49 o   -4
  -8 -16   1    340.36    417.87     58.49 o   -3
   8 -20   1    340.36    417.87     58.49 o   -2
   8  16  -1    340.36    417.87     58.49 o    1
  10  12   1    352.83    341.01     54.81 o   -4
  10 -17  -1    352.83    341.01     54.81 o   -3
 -10 -12  -1    352.83    341.01     54.81 o   -2
 -10  17   1    352.83    341.01     54.81 o    1
  10  12  -1    352.23    429.45     55.38 o   -4
  10 -17   1    352.23    429.45     55.38 o   -3
 -10 -12   1    352.23    429.45     55.38 o   -2
 -10  17  -1    352.23    429.45     55.38 o    1
   9 -17  -1    466.09    360.69     44.38 o   -3
  -9  17   1    466.09    360.69     44.38 o    1
   9 -17   1    466.16    397.72     45.51 o   -3
  -9  17  -1    466.16    397.72     45.51 o    1
   8  13   1    107.52     73.74     30.23 <   -4
   8 -17  -1    107.52     73.74     30.23 <   -3
  -8 -13  -1    107.52     73.74     30.23 <   -2
  -8  17   1    107.52     73.74     30.23 <    1
   8  13  -1    107.47     75.44     29.38 <   -4
   8 -17   1    107.47     75.44     29.38 <   -3
  -8 -13   1    107.47     75.44     29.38 <   -2
  -8  17  -1    107.47     75.44     29.38 <    1
   7 -17  -1    406.73    449.69     42.96 o   -3
  -7  17   1    406.73    449.69     42.96 o    1
   7 -17   1    406.41    383.84     40.98 o   -3
  -7  17  -1    406.41    383.84     40.98 o    1
   6  14   1    707.71    754.59     48.04 o   -4
   6 -17  -1    707.71    754.59     48.04 o   -3
  -6 -14  -1    707.71    754.59     48.04 o   -2
  -6  17   1    707.71    754.59     48.04 o    1
   6  14  -1    707.58    791.30     49.17 o   -4
   6 -17   1    707.58    791.30     49.17 o   -3
  -6 -14   1    707.58    791.30     49.17 o   -2
  -6  17  -1    707.58    791.30     49.17 o    1
   5 -17  -1    386.76    459.86     51.16 o   -3
  -5  17   1    386.76    459.86     51.16 o    1
   5 -17   1    386.70    373.38     39.85 o   -3
  -5  17  -1    386.70    373.38     39.85 o    1
   4  15   1    516.58    488.61     51.43 o   -4
   4 -17  -1    516.58    488.61     51.43 o   -3
  -4 -15  -1    516.58    488.61     51.43 o   -2
  -4  17   1    516.58    488.61     51.43 o    1
   4  15  -1    516.79    514.93     46.35 o   -4
   4 -17   1    516.79    514.93     46.35 o   -3
  -4 -15   1    516.79    514.93     46.35 o   -2
  -4  17  -1    516.79    514.93     46.35 o    1
   3 -17  -1   7375.58   7985.65    144.51 o   -3
  -3  17   1   7375.58   7985.65    144.51 o    1
   3 -17   1   7375.47   7900.51    122.85 o   -3
  -3  17  -1   7375.47   7900.51    122.85 o    1
   2  16   1   5780.41   5815.89    120.97 o   -4
   2 -17  -1   5780.41   5815.89    120.97 o   -3
  -2 -16  -1   5780.41   5815.89    120.97 o   -2
  -2  17   1   5780.41   5815.89    120.97 o    1
   2  16  -1   5781.10   5978.00    103.14 o   -4
   2 -17   1   5781.10   5978.00    103.14 o   -3
  -2 -16   1   5781.10   5978.00    103.14 o   -2
  -2  17  -1   5781.10   5978.00    103.14 o    1
   1 -17  -1   9162.95   9266.17    161.68 o   -3
  -1  17   1   9162.95   9266.17    161.68 o    1
   1 -17   1   9162.72   9316.48    158.26 o   -3
  -1  17  -1   9162.72   9316.48    158.26 o    1
   0  17   1   1247.92   1342.64     60.22 o   -4
   0 -17  -1   1247.92   1342.64     60.22 o   -3
   0 -17  -1   1247.92   1342.64     60.22 o   -2
   0  17   1   1247.92   1342.64     60.22 o    1
   0  17  -1   1247.72   1342.53     60.21 o   -4
   0 -17   1   1247.72   1342.53     60.21 o   -3
   0 -17   1   1247.72   1342.53     60.21 o   -2
   0  17  -1   1247.72   1342.53     60.21 o    1
  -1 -17  -1   3180.99   3493.88     94.72 o   -3
   1  17   1   3180.99   3493.88     94.72 o    1
  -1 -17   1   3181.07   3447.91     93.02 o   -3
   1  17  -1   3181.07   3447.91     93.02 o    1
  -2  18   1   2337.66   2214.30     70.43 o   -4
  -2 -17  -1   2337.66   2214.30     70.43 o   -3
   2 -18  -1   2337.66   2214.30     70.43 o   -2
   2  17   1   2337.66   2214.30     70.43 o    1
  -2  18  -1   2337.68   2266.35     77.22 o   -4
  -2 -17   1   2337.68   2266.35     77.22 o   -3
   2 -18   1   2337.68   2266.35     77.22 o   -2
   2  17  -1   2337.68   2266.35     77.22 o    1
  -3 -17  -1    373.86    404.74     46.64 o   -3
   3  17   1    373.86    404.74     46.64 o    1
  -3 -17   1    373.42    347.65     35.33 o   -3
   3  17  -1    373.42    347.65     35.33 o    1
  -4  19   1    376.10    304.89     44.08 o   -4
  -4 -17  -1    376.10    304.89     44.08 o   -3
   4 -19  -1    376.10    304.89     44.08 o   -2
   4  17   1    376.10    304.89     44.08 o    1
  -4  19  -1    375.95    339.62     51.99 o   -4
  -4 -17   1    375.95    339.62     51.99 o   -3
   4 -19   1    375.95    339.62     51.99 o   -2
   4  17  -1    375.95    339.62     51.99 o    1
  -5 -17  -1     12.45     48.88     29.95 <   -3
   5  17   1     12.45     48.88     29.95 <    1
  -5 -17   1     12.45     20.06     27.69 <   -3
   5  17  -1     12.45     20.06     27.69 <    1
  -6  20   1    350.40    292.74     46.34 o   -4
  -6 -17  -1    350.40    292.74     46.34 o   -3
   6 -20  -1    350.40    292.74     46.34 o   -2
   6  17   1    350.40    292.74     46.34 o    1
  -6  20  -1    350.57    317.05     55.38 o   -4
  -6 -17   1    350.57    317.05     55.38 o   -3
   6 -20   1    350.57    317.05     55.38 o   -2
   6  17  -1    350.57    317.05     55.38 o    1
  -7 -17  -1   1119.70   1181.41     85.72 o   -3
   7  17   1   1119.70   1181.41     85.72 o    1
  -7 -17   1   1121.25    909.17     78.07 o   -3
   7  17  -1   1121.25    909.17     78.07 o    1
  -8  21   1   1282.08   1520.09    118.76 o   -4
  -8 -17  -1   1282.08   1520.09    118.76 o   -3
   8 -21  -1   1282.08   1520.09    118.76 o   -2
   8  17   1   1282.08   1520.09    118.76 o    1
  -8  21  -1   1281.15   1010.62    102.65 o   -4
  -8 -17   1   1281.15   1010.62    102.65 o   -3
   8 -21   1   1281.15   1010.62    102.65 o   -2
   8  17  -1   1281.15   1010.62    102.65 o    1
  10  13   1    481.75    480.98     60.76 o   -4
  10 -18  -1    481.75    480.98     60.76 o   -3
 -10 -13  -1    481.75    480.98     60.76 o   -2
 -10  18   1    481.75    480.98     60.76 o    1
  10  13  -1    481.57    453.55     60.19 o   -4
  10 -18   1    481.57    453.55     60.19 o   -3
 -10 -13   1    481.57    453.55     60.19 o   -2
 -10  18  -1    481.57    453.55     60.19 o    1
   9 -18  -1    198.74    172.94     33.91 o   -3
  -9  18   1    198.74    172.94     33.91 o    1
   9 -18   1    199.10    151.18     33.34 o   -3
  -9  18  -1    199.10    151.18     33.34 o    1
   8  14   1    315.06    246.96     37.30 o   -4
   8 -18  -1    315.06    246.96     37.30 o   -3
  -8 -14  -1    315.06    246.96     37.30 o   -2
  -8  18   1    315.06    246.96     37.30 o    1
   8  14  -1    315.30    267.89     37.87 o   -4
   8 -18   1    315.30    267.89     37.87 o   -3
  -8 -14   1    315.30    267.89     37.87 o   -2
  -8  18  -1    315.30    267.89     37.87 o    1
   7 -18  -1   4928.04   5013.76    122.74 o   -3
  -7  18   1   4928.04   5013.76    122.74 o    1
   7 -18   1   4927.62   4856.52    121.90 o   -3
  -7  18  -1   4927.62   4856.52    121.90 o    1
   6  15   1   3912.43   3843.74    103.27 o   -4
   6 -18  -1   3912.43   3843.74    103.27 o   -3
  -6 -15  -1   3912.43   3843.74    103.27 o   -2
  -6  18   1   3912.43   3843.74    103.27 o    1
   6  15  -1   3912.77   3745.07    102.14 o   -4
   6 -18   1   3912.77   3745.07    102.14 o   -3
  -6 -15   1   3912.77   3745.07    102.14 o   -2
  -6  18  -1   3912.77   3745.07    102.14 o    1
   5 -18  -1   6885.91   6985.82    157.77 o   -3
  -5  18   1   6885.91   6985.82    157.77 o    1
   5 -18   1   6885.80   6941.75    140.97 o   -3
  -5  18  -1   6885.80   6941.75    140.97 o    1
   4  16   1   1170.07   1191.45     76.60 o   -4
   4 -18  -1   1170.07   1191.45     76.60 o   -3
  -4 -16  -1   1170.07   1191.45     76.60 o   -2
  -4  18   1   1170.07   1191.45     76.60 o    1
   4  16  -1   1170.25   1351.90     71.51 o   -4
   4 -18   1   1170.25   1351.90     71.51 o   -3
  -4 -16   1   1170.25   1351.90     71.51 o   -2
  -4  18  -1   1170.25   1351.90     71.51 o    1
   3 -18  -1   3202.43   3681.09     95.28 o   -3
  -3  18   1   3202.43   3681.09     95.28 o    1
   3 -18   1   3201.49   3522.54     81.96 o   -3
  -3  18  -1   3201.49   3522.54     81.96 o    1
   2  17   1   2337.35   2266.33     77.22 o   -4
   2 -18  -1   2337.35   2266.33     77.22 o   -3
  -2 -17  -1   2337.35   2266.33     77.22 o   -2
  -2  18   1   2337.35   2266.33     77.22 o    1
   2  17  -1   2337.33   2214.29     70.43 o   -4
   2 -18   1   2337.33   2214.29     70.43 o   -3
  -2 -17   1   2337.33   2214.29     70.43 o   -2
  -2  18  -1   2337.33   2214.29     70.43 o    1
   1 -18  -1    515.88    530.04     44.66 o   -3
  -1  18   1    515.88    530.04     44.66 o    1
   1 -18   1    515.61    544.47     44.10 o   -3
  -1  18  -1    515.61    544.47     44.10 o    1
   0  18   1    348.21    361.70     38.15 o   -4
   0 -18  -1    348.21    361.70     38.15 o   -3
   0 -18  -1    348.21    361.70     38.15 o   -2
   0  18   1    348.21    361.70     38.15 o    1
   0  18  -1    348.09    361.68     38.15 o   -4
   0 -18   1    348.09    361.68     38.15 o   -3
   0 -18   1    348.09    361.68     38.15 o   -2
   0  18  -1    348.09    361.68     38.15 o    1
  -1 -18  -1     16.58     46.33     23.73 <   -3
   1  18   1     16.58     46.33     23.73 <    1
  -1 -18   1     16.56     55.37     22.88 <   -3
   1  18  -1     16.56     55.37     22.88 <    1
  -2  19   1    581.68    687.28     45.78 o   -4
  -2 -18  -1    581.68    687.28     45.78 o   -3
   2 -19  -1    581.68    687.28     45.78 o   -2
   2  18   1    581.68    687.28     45.78 o    1
  -2  19  -1    581.78    562.39     44.37 o   -4
  -2 -18   1    581.78    562.39     44.37 o   -3
   2 -19   1    581.78    562.39     44.37 o   -2
   2  18  -1    581.78    562.39     44.37 o    1
  -3 -18  -1   1320.88   1336.99     85.45 o   -3
   3  18   1   1320.88   1336.99     85.45 o    1
  -3 -18   1   1321.86   1011.80    128.74 o   -3
   3  18  -1   1321.86   1011.80    128.74 o    1
  -4  20   1   2093.66   2053.58     91.93 o   -4
  -4 -18  -1   2093.66   2053.58     91.93 o   -3
   4 -20  -1   2093.66   2053.58     91.93 o   -2
   4  18   1   2093.66   2053.58     91.93 o    1
  -4  20  -1   2092.86   2138.67    109.46 o   -4
  -4 -18   1   2092.86   2138.67    109.46 o   -3
   4 -20   1   2092.86   2138.67    109.46 o   -2
   4  18  -1   2092.86   2138.67    109.46 o    1
  -5 -18  -1    475.13    500.60     59.08 o   -3
   5  18   1    475.13    500.60     59.08 o    1
  -5 -18   1    474.41    386.42     54.84 o   -3
   5  18  -1    474.41    386.42     54.84 o    1
  -6  21   1    682.47    614.46     60.48 o   -4
  -6 -18  -1    682.47    614.46     60.48 o   -3
   6 -21  -1    682.47    614.46     60.48 o   -2
   6  18   1    682.47    614.46     60.48 o    1
  -6  21  -1    683.01    637.06     70.94 o   -4
  -6 -18   1    683.01    637.06     70.94 o   -3
   6 -21   1    683.01    637.06     70.94 o   -2
   6  18  -1    683.01    637.06     70.94 o    1
  -7 -18  -1   1054.52    914.22    100.98 o   -3
   7  18   1   1054.52    914.22    100.98 o    1
  -7 -18   1   1053.78   1035.34    141.16 o   -3
   7  18  -1   1053.78   1035.34    141.16 o    1
   9 -19  -1   4229.52   4108.71    188.81 o   -3
  -9  19   1   4229.52   4108.71    188.81 o    1
   9 -19   1   4228.96   4183.01    143.67 o   -3
  -9  19  -1   4228.96   4183.01    143.67 o    1
   8  15   1    873.76    963.97     59.91 o   -4
   8 -19  -1    873.76    963.97     59.91 o   -3
  -8 -15  -1    873.76    963.97     59.91 o   -2
  -8  19   1    873.76    963.97     59.91 o    1
   8  15  -1    874.27    895.54     57.37 o   -4
   8 -19   1    874.27    895.54     57.37 o   -3
  -8 -15   1    874.27    895.54     57.37 o   -2
  -8  19  -1    874.27    895.54     57.37 o    1
   7 -19  -1   2334.02   2156.37     85.55 o   -3
  -7  19   1   2334.02   2156.37     85.55 o    1
   7 -19   1   2333.88   2439.68     90.09 o   -3
  -7  19  -1   2333.88   2439.68     90.09 o    1
   6  16   1   1804.68   1861.28     76.07 o   -4
   6 -19  -1   1804.68   1861.28     76.07 o   -3
  -6 -16  -1   1804.68   1861.28     76.07 o   -2
  -6  19   1   1804.68   1861.28     76.07 o    1
   6  16  -1   1804.72   1796.25     74.37 o   -4
   6 -19   1   1804.72   1796.25     74.37 o   -3
  -6 -16   1   1804.72   1796.25     74.37 o   -2
  -6  19  -1   1804.72   1796.25     74.37 o    1
   5 -19  -1    398.46    429.91     61.62 o   -3
  -5  19   1    398.46    429.91     61.62 o    1
   5 -19   1    398.39    337.77     48.33 o   -3
  -5  19  -1    398.39    337.77     48.33 o    1
   4  17   1    405.70    339.69     52.00 o   -4
   4 -19  -1    405.70    339.69     52.00 o   -3
  -4 -17  -1    405.70    339.69     52.00 o   -2
  -4  19   1    405.70    339.69     52.00 o    1
   4  17  -1    405.63    304.91     44.08 o   -4
   4 -19   1    405.63    304.91     44.08 o   -3
  -4 -17   1    405.63    304.91     44.08 o   -2
  -4  19  -1    405.63    304.91     44.08 o    1
   3 -19  -1     19.74     31.36     30.80 <   -3
  -3  19   1     19.74     31.36     30.80 <    1
   3 -19   1     19.72     46.33     34.19 <   -3
  -3  19  -1     19.72     46.33     34.19 <    1
   2  18   1    582.74    562.38     44.37 o   -4
   2 -19  -1    582.74    562.38     44.37 o   -3
  -2 -18  -1    582.74    562.38     44.37 o   -2
  -2  19   1    582.74    562.38     44.37 o    1
   2  18  -1    582.72    687.30     45.78 o   -4
   2 -19   1    582.72    687.30     45.78 o   -3
  -2 -18   1    582.72    687.30     45.78 o   -2
  -2  19  -1    582.72    687.30     45.78 o    1
   1 -19  -1   1312.62   1362.39     65.36 o   -3
  -1  19   1   1312.62   1362.39     65.36 o    1
   1 -19   1   1312.26   1340.07     66.49 o   -3
  -1  19  -1   1312.26   1340.07     66.49 o    1
   0  19   1   2657.96   2578.29     86.57 o   -4
   0 -19  -1   2657.96   2578.29     86.57 o   -3
   0 -19  -1   2657.96   2578.29     86.57 o   -2
   0  19   1   2657.96   2578.29     86.57 o    1
   0  19  -1   2657.54   2578.03     86.57 o   -4
   0 -19   1   2657.54   2578.03     86.57 o   -3
   0 -19   1   2657.54   2578.03     86.57 o   -2
   0  19  -1   2657.54   2578.03     86.57 o    1
  -1 -19  -1    371.76    349.91     39.00 o   -3
   1  19   1    371.76    349.91     39.00 o    1
  -1 -19   1    371.84    324.75     39.57 o   -3
   1  19  -1    371.84    324.75     39.57 o    1
  -2  20   1    736.94    733.99     52.29 o   -4
  -2 -19  -1    736.94    733.99     52.29 o   -3
   2 -20  -1    736.94    733.99     52.29 o   -2
   2  19   1    736.94    733.99     52.29 o    1
  -2  20  -1    737.22    653.74     47.77 o   -4
  -2 -19   1    737.22    653.74     47.77 o   -3
   2 -20   1    737.22    653.74     47.77 o   -2
   2  19  -1    737.22    653.74     47.77 o    1
  -3 -19  -1   1209.49   1174.92    137.78 o   -3
   3  19   1   1209.49   1174.92    137.78 o    1
  -3 -19   1   1208.90   1333.97    153.06 o   -3
   3  19  -1   1208.90   1333.97    153.06 o    1
  -4  21   1    302.27    253.75     54.54 o   -4
  -4 -19  -1    302.27    253.75     54.54 o   -3
   4 -21  -1    302.27    253.75     54.54 o   -2
   4  19   1    302.27    253.75     54.54 o    1
  -4  21  -1    302.11    253.75     83.64 o   -4
  -4 -19   1    302.11    253.75     83.64 o   -3
   4 -21   1    302.11    253.75     83.64 o   -2
   4  19  -1    302.11    253.75     83.64 o    1
  -5 -19  -1   2830.23   2806.25    113.39 o   -3
   5  19   1   2830.23   2806.25    113.39 o    1
  -5 -19   1   2833.05   2957.60    132.93 o   -3
   5  19  -1   2833.05   2957.60    132.93 o    1
  -6  22   1   3399.96   3513.28    169.89 o   -4
  -6 -19  -1   3399.96   3513.28    169.89 o   -3
   6 -22  -1   3399.96   3513.28    169.89 o   -2
   6  19   1   3399.96   3513.28    169.89 o    1
  -6  22  -1   3400.93   2955.79    216.61 o   -4
  -6 -19   1   3400.93   2955.79    216.61 o   -3
   6 -22   1   3400.93   2955.79    216.61 o   -2
   6  19  -1   3400.93   2955.79    216.61 o    1
   8  16   1    377.11    417.97     58.50 o   -4
   8 -20  -1    377.11    417.97     58.50 o   -3
  -8 -16  -1    377.11    417.97     58.50 o   -2
  -8  20   1    377.11    417.97     58.50 o    1
   8  16  -1    376.92    234.83     51.71 o   -4
   8 -20   1    376.92    234.83     51.71 o   -3
  -8 -16   1    376.92    234.83     51.71 o   -2
  -8  20  -1    376.92    234.83     51.71 o    1
   7 -20  -1     22.99     28.25     27.40 <   -3
  -7  20   1     22.99     28.25     27.40 <    1
   7 -20   1     22.99     36.73     29.10 <   -3
  -7  20  -1     22.99     36.73     29.10 <    1
   6  17   1    350.81    317.04     55.38 o   -4
   6 -20  -1    350.81    317.04     55.38 o   -3
  -6 -17  -1    350.81    317.04     55.38 o   -2
  -6  20   1    350.81    317.04     55.38 o    1
   6  17  -1    350.74    292.75     46.34 o   -4
   6 -20   1    350.74    292.75     46.34 o   -3
  -6 -17   1    350.74    292.75     46.34 o   -2
  -6  20  -1    350.74    292.75     46.34 o    1
   5 -20  -1    958.38    964.43     82.30 o   -3
  -5  20   1    958.38    964.43     82.30 o    1
   5 -20   1    957.52    883.31     70.14 o   -3
  -5  20  -1    957.52    883.31     70.14 o    1
   4  18   1   2042.72   2138.22    109.44 o   -4
   4 -20  -1   2042.72   2138.22    109.44 o   -3
  -4 -18  -1   2042.72   2138.22    109.44 o   -2
  -4  20   1   2042.72   2138.22    109.44 o    1
   4  18  -1   2043.18   2052.95     91.90 o   -4
   4 -20   1   2043.18   2052.95     91.90 o   -3
  -4 -18   1   2043.18   2052.95     91.90 o   -2
  -4  20  -1   2043.18   2052.95     91.90 o    1
   3 -20  -1    198.86    159.10     70.65 <   -3
  -3  20   1    198.86    159.10     70.65 <    1
   3 -20   1    199.79    201.48     76.30 <   -3
  -3  20  -1    199.79    201.48     76.30 <    1
   2  19   1    726.96    653.68     47.76 o   -4
   2 -20  -1    726.96    653.68     47.76 o   -3
  -2 -19  -1    726.96    653.68     47.76 o   -2
  -2  20   1    726.96    653.68     47.76 o    1
   2  19  -1    726.81    733.97     52.29 o   -4
   2 -20   1    726.81    733.97     52.29 o   -3
  -2 -19   1    726.81    733.97     52.29 o   -2
  -2  20  -1    726.81    733.97     52.29 o    1
   1 -20  -1    931.05    962.76     61.37 o   -3
  -1  20   1    931.05    962.76     61.37 o    1
   1 -20   1    932.15    887.47     56.85 o   -3
  -1  20  -1    932.15    887.47     56.85 o    1
   0  20   1    359.25    310.83     38.71 o   -4
   0 -20  -1    359.25    310.83     38.71 o   -3
   0 -20  -1    359.25    310.83     38.71 o   -2
   0  20   1    359.25    310.83     38.71 o    1
   0  20  -1    359.27    310.83     38.71 o   -4
   0 -20   1    359.27    310.83     38.71 o   -3
   0 -20   1    359.27    310.83     38.71 o   -2
   0  20  -1    359.27    310.83     38.71 o    1
  -1 -20  -1   3681.11   4161.82    114.35 o   -3
   1  20   1   3681.11   4161.82    114.35 o    1
  -1 -20   1   3683.54   3639.89    104.40 o   -3
   1  20  -1   3683.54   3639.89    104.40 o    1
  -2  21   1   3936.93   3990.00    112.41 o   -4
  -2 -20  -1   3936.93   3990.00    112.41 o   -3
   2 -21  -1   3936.93   3990.00    112.41 o   -2
   2  20   1   3936.93   3990.00    112.41 o    1
  -2  21  -1   3937.70   3968.74    109.58 o   -4
  -2 -20   1   3937.70   3968.74    109.58 o   -3
   2 -21   1   3937.70   3968.74    109.58 o   -2
   2  20  -1   3937.70   3968.74    109.58 o    1
  -3 -20  -1   2505.36   2403.23    120.70 o   -3
   3  20   1   2505.36   2403.23    120.70 o    1
  -3 -20   1   2503.98   2557.32    121.28 o   -3
   3  20  -1   2503.98   2557.32    121.28 o    1
  -4  22   1    877.96    821.93    125.21 o   -4
  -4 -20  -1    877.96    821.93    125.21 o   -3
   4 -22  -1    877.96    821.93    125.21 o   -2
   4  20   1    877.96    821.93    125.21 o    1
  -4  22  -1    877.75    729.47    120.97 o   -4
  -4 -20   1    877.75    729.47    120.97 o   -3
   4 -22   1    877.75    729.47    120.97 o   -2
   4  20  -1    877.75    729.47    120.97 o    1
  -5 -20  -1    998.87    970.16    138.03 o   -3
   5  20   1    998.87    970.16    138.03 o    1
  -5 -20   1    998.05    736.85    128.98 o   -3
   5  20  -1    998.05    736.85    128.98 o    1
   8  17   1   1204.83   1010.19    102.60 o   -4
   8 -21  -1   1204.83   1010.19    102.60 o   -3
  -8 -17  -1   1204.83   1010.19    102.60 o   -2
  -8  21   1   1204.83   1010.19    102.60 o    1
   8  17  -1   1205.87   1519.51    118.71 o   -4
   8 -21   1   1205.87   1519.51    118.71 o   -3
  -8 -17   1   1205.87   1519.51    118.71 o   -2
  -8  21  -1   1205.87   1519.51    118.71 o    1
   7 -21  -1    110.69     97.77     67.81 <   -3
  -7  21   1    110.69     97.77     67.81 <    1
   7 -21   1    111.45    113.02     54.25 <   -3
  -7  21  -1    111.45    113.02     54.25 <    1
   6  18   1    657.54    636.97     70.93 o   -4
   6 -21  -1    657.54    636.97     70.93 o   -3
  -6 -18  -1    657.54    636.97     70.93 o   -2
  -6  21   1    657.54    636.97     70.93 o    1
   6  18  -1    657.01    614.37     60.48 o   -4
   6 -21   1    657.01    614.37     60.48 o   -3
  -6 -18   1    657.01    614.37     60.48 o   -2
  -6  21  -1    657.01    614.37     60.48 o    1
   5 -21  -1    600.42    636.71     75.77 o   -3
  -5  21   1    600.42    636.71     75.77 o    1
   5 -21   1    602.28    541.09     60.78 o   -3
  -5  21  -1    602.28    541.09     60.78 o    1
   4  19   1    283.08    253.73     83.63 o   -4
   4 -21  -1    283.08    253.73     83.63 o   -3
  -4 -19  -1    283.08    253.73     83.63 o   -2
  -4  21   1    283.08    253.73     83.63 o    1
   4  19  -1    283.26    253.73     54.53 o   -4
   4 -21   1    283.26    253.73     54.53 o   -3
  -4 -19   1    283.26    253.73     54.53 o   -2
  -4  21  -1    283.26    253.73     54.53 o    1
   3 -21  -1   3644.20   3712.86    148.11 o   -3
  -3  21   1   3644.20   3712.86    148.11 o    1
   3 -21   1   3645.01   3872.07    232.07 o   -3
  -3  21  -1   3645.01   3872.07    232.07 o    1
   2  20   1   3861.56   3966.90    109.53 o   -4
   2 -21  -1   3861.56   3966.90    109.53 o   -3
  -2 -20  -1   3861.56   3966.90    109.53 o   -2
  -2  21   1   3861.56   3966.90    109.53 o    1
   2  20  -1   3861.62   3988.78    112.37 o   -4
   2 -21   1   3861.62   3988.78    112.37 o   -3
  -2 -20   1   3861.62   3988.78    112.37 o   -2
  -2  21  -1   3861.62   3988.78    112.37 o    1
   1 -21  -1   2591.87   2961.69     96.34 o   -3
  -1  21   1   2591.87   2961.69     96.34 o    1
   1 -21   1   2590.81   2837.50     96.63 o   -3
  -1  21  -1   2590.81   2837.50     96.63 o    1
   0  21   1    937.64    906.78     60.49 o   -4
   0 -21  -1    937.64    906.78     60.49 o   -3
   0 -21  -1    937.64    906.78     60.49 o   -2
   0  21   1    937.64    906.78     60.49 o    1
   0  21  -1    937.54    906.74     60.49 o   -4
   0 -21   1    937.54    906.74     60.49 o   -3
   0 -21   1    937.54    906.74     60.49 o   -2
   0  21  -1    937.54    906.74     60.49 o    1
  -1 -21  -1   1210.81   1278.75     67.62 o   -3
   1  21   1   1210.81   1278.75     67.62 o    1
  -1 -21   1   1209.96   1337.11     70.17 o   -3
   1  21  -1   1209.96   1337.11     70.17 o    1
  -2  22   1   3311.33   3459.91    105.56 o   -4
  -2 -21  -1   3311.33   3459.91    105.56 o   -3
   2 -22  -1   3311.33   3459.91    105.56 o   -2
   2  21   1   3311.33   3459.91    105.56 o    1
  -2  22  -1   3312.14   3073.02     99.34 o   -4
  -2 -21   1   3312.14   3073.02     99.34 o   -3
   2 -22   1   3312.14   3073.02     99.34 o   -2
   2  21  -1   3312.14   3073.02     99.34 o    1
  -3 -21  -1    386.77    443.48     77.16 o   -3
   3  21   1    386.77    443.48     77.16 o    1
  -3 -21   1    387.44    462.12     63.88 o   -3
   3  21  -1    387.44    462.12     63.88 o    1
  -4  23   1    146.65    189.59     88.72 <   -4
  -4 -21  -1    146.65    189.59     88.72 <   -3
   4 -23  -1    146.65    189.59     88.72 <   -2
   4  21   1    146.65    189.59     88.72 <    1
  -4  23  -1    146.40      3.96     76.28 <   -4
  -4 -21   1    146.40      3.96     76.28 <   -3
   4 -23   1    146.40      3.96     76.28 <   -2
   4  21  -1    146.40      3.96     76.28 <    1
   6  19   1   3223.05   2952.96    216.40 o   -4
   6 -22  -1   3223.05   2952.96    216.40 o   -3
  -6 -19  -1   3223.05   2952.96    216.40 o   -2
  -6  22   1   3223.05   2952.96    216.40 o    1
   6  19  -1   3222.42   3510.17    169.74 o   -4
   6 -22   1   3222.42   3510.17    169.74 o   -3
  -6 -19   1   3222.42   3510.17    169.74 o   -2
  -6  22  -1   3222.42   3510.17    169.74 o    1
   5 -22  -1   2065.32   2304.14    203.62 o   -3
  -5  22   1   2065.32   2304.14    203.62 o    1
   5 -22   1   2064.83   2169.69    194.28 o   -3
  -5  22  -1   2064.83   2169.69    194.28 o    1
   4  20   1    892.01    729.56    120.98 o   -4
   4 -22  -1    892.01    729.56    120.98 o   -3
  -4 -20  -1    892.01    729.56    120.98 o   -2
  -4  22   1    892.01    729.56    120.98 o    1
   4  20  -1    892.01    821.95    125.21 o   -4
   4 -22   1    892.01    821.95    125.21 o   -3
  -4 -20   1    892.01    821.95    125.21 o   -2
  -4  22  -1    892.01    821.95    125.21 o    1
   3 -22  -1   1161.94   1277.29     97.88 o   -3
  -3  22   1   1161.94   1277.29     97.88 o    1
   3 -22   1   1161.38   1355.70     97.89 o   -3
  -3  22  -1   1161.38   1355.70     97.89 o    1
   2  21   1   3318.52   3072.82     99.33 o   -4
   2 -22  -1   3318.52   3072.82     99.33 o   -3
  -2 -21  -1   3318.52   3072.82     99.33 o   -2
  -2  22   1   3318.52   3072.82     99.33 o    1
   2  21  -1   3318.54   3460.34    105.57 o   -4
   2 -22   1   3318.54   3460.34    105.57 o   -3
  -2 -21   1   3318.54   3460.34    105.57 o   -2
  -2  22  -1   3318.54   3460.34    105.57 o    1
   1 -22  -1    579.25    614.05     55.69 o   -3
  -1  22   1    579.25    614.05     55.69 o    1
   1 -22   1    579.53    730.80     55.98 o   -3
  -1  22  -1    579.53    730.80     55.98 o    1
   0  22   1    205.72    224.07     40.12 o   -4
   0 -22  -1    205.72    224.07     40.12 o   -3
   0 -22  -1    205.72    224.07     40.12 o   -2
   0  22   1    205.72    224.07     40.12 o    1
   0  22  -1    205.67    224.06     40.12 o   -4
   0 -22   1    205.67    224.06     40.12 o   -3
   0 -22   1    205.67    224.06     40.12 o   -2
   0  22  -1    205.67    224.06     40.12 o    1
  -1 -22  -1   1742.35   1700.34     76.44 o   -3
   1  22   1   1742.35   1700.34     76.44 o    1
  -1 -22   1   1743.16   1842.65     77.85 o   -3
   1  22  -1   1743.16   1842.65     77.85 o    1
  -2  23   1    382.07    391.94     74.32 o   -4
  -2 -22  -1    382.07    391.94     74.32 o   -3
   2 -23  -1    382.07    391.94     74.32 o   -2
   2  22   1    382.07    391.94     74.32 o    1
  -2  23  -1    382.02    369.88     64.14 o   -4
  -2 -22   1    382.02    369.88     64.14 o   -3
   2 -23   1    382.02    369.88     64.14 o   -2
   2  22  -1    382.02    369.88     64.14 o    1
   4  21   1    147.19      3.96     76.29 <   -4
   4 -23  -1    147.19      3.96     76.29 <   -3
  -4 -21  -1    147.19      3.96     76.29 <   -2
  -4  23   1    147.19      3.96     76.29 <    1
   4  21  -1    147.37    189.58     88.72 <   -4
   4 -23   1    147.37    189.58     88.72 <   -3
  -4 -21   1    147.37    189.58     88.72 <   -2
  -4  23  -1    147.37    189.58     88.72 <    1
   3 -23  -1   1392.23   1407.91    103.29 o   -3
  -3  23   1   1392.23   1407.91    103.29 o    1
   3 -23   1   1393.40   1454.49    127.34 o   -3
  -3  23  -1   1393.40   1454.49    127.34 o    1
   2  22   1    385.66    369.90     64.15 o   -4
   2 -23  -1    385.66    369.90     64.15 o   -3
  -2 -22  -1    385.66    369.90     64.15 o   -2
  -2  23   1    385.66    369.90     64.15 o    1
   2  22  -1    385.51    391.92     74.32 o   -4
   2 -23   1    385.51    391.92     74.32 o   -3
  -2 -22   1    385.51    391.92     74.32 o   -2
  -2  23  -1    385.51    391.92     74.32 o    1
   1 -23  -1   1345.56   1467.44     74.42 o   -3
  -1  23   1   1345.56   1467.44     74.42 o    1
   1 -23   1   1344.84   1298.30     69.61 o   -3
  -1  23  -1   1344.84   1298.30     69.61 o    1
   0  23   1   3550.86   3958.70    116.61 o   -4
   0 -23  -1   3550.86   3958.70    116.61 o   -3
   0 -23  -1   3550.86   3958.70    116.61 o   -2
   0  23   1   3550.86   3958.70    116.61 o    1
   0  23  -1   3551.12   3958.90    116.62 o   -4
   0 -23   1   3551.12   3958.90    116.62 o   -3
   0 -23   1   3551.12   3958.90    116.62 o   -2
   0  23  -1   3551.12   3958.90    116.62 o    1
   0   0   2 173119.00 163941.00   1085.11 o   -4
   0   0  -2 173119.00 163941.00   1085.11 o   -3
   0   0  -2 173119.00 163941.00   1085.11 o   -2
   0   0   2 173119.00 163941.00   1085.11 o    1
   0   0  -2 172996.00 163825.00   1084.34 o   -4
   0   0   2 172996.00 163825.00   1084.34 o   -3
   0   0   2 172996.00 163825.00   1084.34 o   -2
   0   0  -2 172996.00 163825.00   1084.34 o    1
  -1   0  -2    787.13    724.51     11.62 o   -3
   1   0   2    787.13    724.51     11.62 o    1
  -1   0   2    786.81    717.77     11.34 o   -3
   1   0  -2    786.81    717.77     11.34 o    1
  -2   1   2  35922.00  38370.60    214.45 o   -4
  -2   0  -2  35922.00  38370.60    214.45 o   -3
   2  -1  -2  35922.00  38370.60    214.45 o   -2
   2   0   2  35922.00  38370.60    214.45 o    1
  -2   1  -2  35967.90  37266.60    202.42 o   -4
  -2   0   2  35967.90  37266.60    202.42 o   -3
   2  -1   2  35967.90  37266.60    202.42 o   -2
   2   0  -2  35967.90  37266.60    202.42 o    1
  -3   0  -2   2479.31   2374.76     30.45 o   -3
   3   0   2   2479.31   2374.76     30.45 o    1
  -3   0   2   2478.72   2363.72     31.60 o   -3
   3   0  -2   2478.72   2363.72     31.60 o    1
  -4   2   2  10742.80  11119.30    110.18 o   -4
  -4   0  -2  10742.80  11119.30    110.18 o   -3
   4  -2  -2  10742.80  11119.30    110.18 o   -2
   4   0   2  10742.80  11119.30    110.18 o    1
  -4   2  -2  10735.60  10978.10     94.38 o   -4
  -4   0   2  10735.60  10978.10     94.38 o   -3
   4  -2   2  10735.60  10978.10     94.38 o   -2
   4   0  -2  10735.60  10978.10     94.38 o    1
  -5   0  -2     20.50     43.51      9.32 o   -3
   5   0   2     20.50     43.51      9.32 o    1
  -5   0   2     20.37     21.19      7.91 <   -3
   5   0  -2     20.37     21.19      7.91 <    1
  -6   3   2   3311.90   3673.01     76.18 o   -4
  -6   0  -2   3311.90   3673.01     76.18 o   -3
   6  -3  -2   3311.90   3673.01     76.18 o   -2
   6   0   2   3311.90   3673.01     76.18 o    1
  -6   3  -2   3311.42   3304.92     60.32 o   -4
  -6   0   2   3311.42   3304.92     60.32 o   -3
   6  -3   2   3311.42   3304.92     60.32 o   -2
   6   0  -2   3311.42   3304.92     60.32 o    1
  -7   0  -2    497.39    528.70     34.21 o   -3
   7   0   2    497.39    528.70     34.21 o    1
  -7   0   2    496.98    526.74     31.67 o   -3
   7   0  -2    496.98    526.74     31.67 o    1
  -8   4   2   1175.60   1234.65     49.47 o   -4
  -8   0  -2   1175.60   1234.65     49.47 o   -3
   8  -4  -2   1175.60   1234.65     49.47 o   -2
   8   0   2   1175.60   1234.65     49.47 o    1
  -8   4  -2   1175.58   1232.33     46.35 o   -4
  -8   0   2   1175.58   1232.33     46.35 o   -3
   8  -4   2   1175.58   1232.33     46.35 o   -2
   8   0  -2   1175.58   1232.33     46.35 o    1
  -9   0  -2     45.48     56.22     22.04 <   -3
   9   0   2     45.48     56.22     22.04 <    1
  -9   0   2     45.15     82.50     27.12 o   -3
   9   0  -2     45.15     82.50     27.12 o    1
 -10   5   2   4486.57   4762.33    141.53 o   -4
 -10   0  -2   4486.57   4762.33    141.53 o   -3
  10  -5  -2   4486.57   4762.33    141.53 o   -2
  10   0   2   4486.57   4762.33    141.53 o    1
 -10   5  -2   4487.29   5020.31    139.26 o   -4
 -10   0   2   4487.29   5020.31    139.26 o   -3
  10  -5   2   4487.29   5020.31    139.26 o   -2
  10   0  -2   4487.29   5020.31    139.26 o    1
 -11   0  -2    487.96    427.69     44.66 o   -3
  11   0   2    487.96    427.69     44.66 o    1
 -11   0   2    488.03    459.63     55.40 o   -3
  11   0  -2    488.03    459.63     55.40 o    1
 -12   6   2    236.74    206.82     44.64 o   -4
 -12   0  -2    236.74    206.82     44.64 o   -3
  12  -6  -2    236.74    206.82     44.64 o   -2
  12   0   2    236.74    206.82     44.64 o    1
 -12   6  -2    237.01    299.50     99.17 o   -4
 -12   0   2    237.01    299.50     99.17 o   -3
  12  -6   2    237.01    299.50     99.17 o   -2
  12   0  -2    237.01    299.50     99.17 o    1
 -13   0  -2     63.35     68.09     63.01 <   -3
  13   0   2     63.35     68.09     63.01 <    1
 -13   0   2     63.52     29.67     76.85 <   -3
  13   0  -2     63.52     29.67     76.85 <    1
  13  -1   2     15.20     75.15     79.39 <   -3
 -13   1  -2     15.20     75.15     79.39 <    1
  12  -5   2    792.98    739.80     59.06 o   -4
  12  -1  -2    792.98    739.80     59.06 o   -3
 -12   5  -2    792.98    739.80     59.06 o   -2
 -12   1   2    792.98    739.80     59.06 o    1
  12  -5  -2    792.86    478.97    110.21 o   -4
  12  -1   2    792.86    478.97    110.21 o   -3
 -12   5   2    792.86    478.97    110.21 o   -2
 -12   1  -2    792.86    478.97    110.21 o    1
  11  -1  -2    355.31    279.24     44.37 o   -3
 -11   1   2    355.31    279.24     44.37 o    1
  11  -1   2    354.80    395.69    101.47 o   -3
 -11   1  -2    354.80    395.69    101.47 o    1
  10  -4   2   1447.00   1361.26     76.05 o   -4
  10  -1  -2   1447.00   1361.26     76.05 o   -3
 -10   4  -2   1447.00   1361.26     76.05 o   -2
 -10   1   2   1447.00   1361.26     76.05 o    1
  10  -4  -2   1446.67   1487.89     75.48 o   -4
  10  -1   2   1446.67   1487.89     75.48 o   -3
 -10   4   2   1446.67   1487.89     75.48 o   -2
 -10   1  -2   1446.67   1487.89     75.48 o    1
   9  -1  -2     60.87     45.21     22.32 <   -3
  -9   1   2     60.87     45.21     22.32 <    1
   9  -1   2     60.94     78.26     23.73 o   -3
  -9   1  -2     60.94     78.26     23.73 o    1
   8  -3   2   5964.99   6689.71    121.13 o   -4
   8  -1  -2   5964.99   6689.71    121.13 o   -3
  -8   3  -2   5964.99   6689.71    121.13 o   -2
  -8   1   2   5964.99   6689.71    121.13 o    1
   8  -3  -2   5963.54   6403.05    116.85 o   -4
   8  -1   2   5963.54   6403.05    116.85 o   -3
  -8   3   2   5963.54   6403.05    116.85 o   -2
  -8   1  -2   5963.54   6403.05    116.85 o    1
   7  -1  -2   1067.27   1096.25     45.56 o   -3
  -7   1   2   1067.27   1096.25     45.56 o    1
   7  -1   2   1066.56   1147.26     42.17 o   -3
  -7   1  -2   1066.56   1147.26     42.17 o    1
   6  -2   2  12460.40  12280.00    140.54 o   -4
   6  -1  -2  12460.40  12280.00    140.54 o   -3
  -6   2  -2  12460.40  12280.00    140.54 o   -2
  -6   1   2  12460.40  12280.00    140.54 o    1
   6  -2  -2  12462.10  12773.70    145.98 o   -4
   6  -1   2  12462.10  12773.70    145.98 o   -3
  -6   2   2  12462.10  12773.70    145.98 o   -2
  -6   1  -2  12462.10  12773.70    145.98 o    1
   5  -1  -2    618.61    682.03     28.57 o   -3
  -5   1   2    618.61    682.03     28.57 o    1
   5  -1   2    618.43    586.14     24.89 o   -3
  -5   1  -2    618.43    586.14     24.89 o    1
   4  -1   2 125921.00 134754.00    808.32 o   -4
   4  -1  -2 125921.00 134754.00    808.32 o   -3
  -4   1  -2 125921.00 134754.00    808.32 o   -2
  -4   1   2 125921.00 134754.00    808.32 o    1
   4  -1  -2 126018.00 134857.00    808.94 o   -4
   4  -1   2 126018.00 134857.00    808.94 o   -3
  -4   1   2 126018.00 134857.00    808.94 o   -2
  -4   1  -2 126018.00 134857.00    808.94 o    1
   3  -1  -2    643.16    633.49     17.27 o   -3
  -3   1   2    643.16    633.49     17.27 o    1
   3  -1   2    642.83    613.42     16.98 o   -3
  -3   1  -2    642.83    613.42     16.98 o    1
   2   0   2  35534.60  37071.50    201.36 o   -4
   2  -1  -2  35534.60  37071.50    201.36 o   -3
  -2   0  -2  35534.60  37071.50    201.36 o   -2
  -2   1   2  35534.60  37071.50    201.36 o    1
   2   0  -2  35581.70  38268.10    213.88 o   -4
   2  -1   2  35581.70  38268.10    213.88 o   -3
  -2   0   2  35581.70  38268.10    213.88 o   -2
  -2   1  -2  35581.70  38268.10    213.88 o    1
   1  -1  -2   1872.33   1696.43     18.79 o   -3
  -1   1   2   1872.33   1696.43     18.79 o    1
   1  -1   2   1871.97   1665.62     17.66 o   -3
  -1   1  -2   1871.97   1665.62     17.66 o    1
   0   1   2  14243.30  14372.50     80.25 o   -4
   0  -1  -2  14243.30  14372.50     80.25 o   -3
   0  -1  -2  14243.30  14372.50     80.25 o   -2
   0   1   2  14243.30  14372.50     80.25 o    1
   0   1  -2  14221.70  14351.30     80.13 o   -4
   0  -1   2  14221.70  14351.30     80.13 o   -3
   0  -1   2  14221.70  14351.30     80.13 o   -2
   0   1  -2  14221.70  14351.30     80.13 o    1
  -1  -1  -2    189.67    188.58      6.79 o   -3
   1   1   2    189.67    188.58      6.79 o    1
  -1  -1   2    189.16    185.77      6.50 o   -3
   1   1  -2    189.16    185.77      6.50 o    1
  -2   2   2   5618.42   5895.30     48.73 o   -4
  -2  -1  -2   5618.42   5895.30     48.73 o   -3
   2  -2  -2   5618.42   5895.30     48.73 o   -2
   2   1   2   5618.42   5895.30     48.73 o    1
  -2   2  -2   5617.87   5887.26     45.02 o   -4
  -2  -1   2   5617.87   5887.26     45.02 o   -3
   2  -2   2   5617.87   5887.26     45.02 o   -2
   2   1  -2   5617.87   5887.26     45.02 o    1
  -3  -1  -2    605.52    599.12     14.15 o   -3
   3   1   2    605.52    599.12     14.15 o    1
  -3  -1   2    604.99    556.44     15.28 o   -3
   3   1  -2    604.99    556.44     15.28 o    1
  -4   3   2   1055.83   1159.79     28.27 o   -4
  -4  -1  -2   1055.83   1159.79     28.27 o   -3
   4  -3  -2   1055.83   1159.79     28.27 o   -2
   4   1   2   1055.83   1159.79     28.27 o    1
  -4   3  -2   1056.79   1133.58     27.99 o   -4
  -4  -1   2   1056.79   1133.58     27.99 o   -3
   4  -3   2   1056.79   1133.58     27.99 o   -2
   4   1  -2   1056.79   1133.58     27.99 o    1
  -5  -1  -2    460.26    475.88     25.45 o   -3
   5   1   2    460.26    475.88     25.45 o    1
  -5  -1   2    458.80    468.32     23.76 o   -3
   5   1  -2    458.80    468.32     23.76 o    1
  -6   4   2  13192.00  14406.30    177.32 o   -4
  -6  -1  -2  13192.00  14406.30    177.32 o   -3
   6  -4  -2  13192.00  14406.30    177.32 o   -2
   6   1   2  13192.00  14406.30    177.32 o    1
  -6   4  -2  13192.70  13334.90    153.66 o   -4
  -6  -1   2  13192.70  13334.90    153.66 o   -3
   6  -4   2  13192.70  13334.90    153.66 o   -2
   6   1  -2  13192.70  13334.90    153.66 o    1
  -7  -1  -2   1041.72   1094.52     41.31 o   -3
   7   1   2   1041.72   1094.52     41.31 o    1
  -7  -1   2   1042.08    981.87     41.03 o   -3
   7   1  -2   1042.08    981.87     41.03 o    1
  -8   5   2    378.92    392.75     32.78 o   -4
  -8  -1  -2    378.92    392.75     32.78 o   -3
   8  -5  -2    378.92    392.75     32.78 o   -2
   8   1   2    378.92    392.75     32.78 o    1
  -8   5  -2    379.15    389.66     29.39 o   -4
  -8  -1   2    379.15    389.66     29.39 o   -3
   8  -5   2    379.15    389.66     29.39 o   -2
   8   1  -2    379.15    389.66     29.39 o    1
  -9  -1  -2    190.13    244.15     37.30 o   -3
   9   1   2    190.13    244.15     37.30 o    1
  -9  -1   2    190.33    232.28     35.04 o   -3
   9   1  -2    190.33    232.28     35.04 o    1
 -10   6   2  11817.70  12107.70    260.81 o   -4
 -10  -1  -2  11817.70  12107.70    260.81 o   -3
  10  -6  -2  11817.70  12107.70    260.81 o   -2
  10   1   2  11817.70  12107.70    260.81 o    1
 -10   6  -2  11816.30  12233.40    240.63 o   -4
 -10  -1   2  11816.30  12233.40    240.63 o   -3
  10  -6   2  11816.30  12233.40    240.63 o   -2
  10   1  -2  11816.30  12233.40    240.63 o    1
 -11  -1  -2     60.81     35.60     26.56 <   -3
  11   1   2     60.81     35.60     26.56 <    1
 -11  -1   2     60.98     37.86     28.82 <   -3
  11   1  -2     60.98     37.86     28.82 <    1
 -12   7  -2  14250.50  16102.00    542.47 o   -4
 -12  -1   2  14250.50  16102.00    542.47 o   -3
  12  -7   2  14250.50  16102.00    542.47 o   -2
  12   1  -2  14250.50  16102.00    542.47 o    1
 -13  -1  -2   1252.08   1178.15    142.32 o   -3
  13   1   2   1252.08   1178.15    142.32 o    1
 -13  -1   2   1252.17   1072.05    165.24 o   -3
  13   1  -2   1252.17   1072.05    165.24 o    1
  13  -2   2     75.40    146.64     88.44 <   -3
 -13   2  -2     75.40    146.64     88.44 <    1
  12  -4  -2   2999.78   2815.28    215.36 o   -4
  12  -2   2   2999.78   2815.28    215.36 o   -3
 -12   4   2   2999.78   2815.28    215.36 o   -2
 -12   2  -2   2999.78   2815.28    215.36 o    1
  11  -2  -2    354.43    368.55     53.13 o   -3
 -11   2   2    354.43    368.55     53.13 o    1
  11  -2   2    353.80    438.66    102.32 o   -3
 -11   2  -2    353.80    438.66    102.32 o    1
  10  -3   2   4505.77   4953.49    139.97 o   -4
  10  -2  -2   4505.77   4953.49    139.97 o   -3
 -10   3  -2   4505.77   4953.49    139.97 o   -2
 -10   2   2   4505.77   4953.49    139.97 o    1
  10  -3  -2   4505.83   4634.33    133.74 o   -4
  10  -2   2   4505.83   4634.33    133.74 o   -3
 -10   3   2   4505.83   4634.33    133.74 o   -2
 -10   2  -2   4505.83   4634.33    133.74 o    1
   9  -2  -2    479.39    441.84     41.27 o   -3
  -9   2   2    479.39    441.84     41.27 o    1
   9  -2   2    479.43    578.95     46.36 o   -3
  -9   2  -2    479.43    578.95     46.36 o    1
   8  -2   2  66079.70  73391.60    652.38 o   -4
   8  -2  -2  66079.70  73391.60    652.38 o   -3
  -8   2  -2  66079.70  73391.60    652.38 o   -2
  -8   2   2  66079.70  73391.60    652.38 o    1
   8  -2  -2  66118.10  73433.50    652.76 o   -4
   8  -2   2  66118.10  73433.50    652.76 o   -3
  -8   2   2  66118.10  73433.50    652.76 o   -2
  -8   2  -2  66118.10  73433.50    652.76 o    1
   7  -2  -2    270.50    290.55     24.87 o   -3
  -7   2   2    270.50    290.55     24.87 o    1
   7  -2   2    270.46    262.29     26.57 o   -3
  -7   2  -2    270.46    262.29     26.57 o    1
   6  -1   2  12111.50  12740.40    145.60 o   -4
   6  -2  -2  12111.50  12740.40    145.60 o   -3
  -6   1  -2  12111.50  12740.40    145.60 o   -2
  -6   2   2  12111.50  12740.40    145.60 o    1
   6  -1  -2  12112.90  12250.80    140.20 o   -4
   6  -2   2  12112.90  12250.80    140.20 o   -3
  -6   1   2  12112.90  12250.80    140.20 o   -2
  -6   2  -2  12112.90  12250.80    140.20 o    1
   5  -2  -2    930.63    972.62     35.38 o   -3
  -5   2   2    930.63    972.62     35.38 o    1
   5  -2   2    930.59    880.62     31.70 o   -3
  -5   2  -2    930.59    880.62     31.70 o    1
   4   0   2  10589.60  10968.50     94.30 o   -4
   4  -2  -2  10589.60  10968.50     94.30 o   -3
  -4   0  -2  10589.60  10968.50     94.30 o   -2
  -4   2   2  10589.60  10968.50     94.30 o    1
   4   0  -2  10582.70  11095.70    109.95 o   -4
   4  -2   2  10582.70  11095.70    109.95 o   -3
  -4   0   2  10582.70  11095.70    109.95 o   -2
  -4   2  -2  10582.70  11095.70    109.95 o    1
   3  -2  -2    554.07    573.62     15.56 o   -3
  -3   2   2    554.07    573.62     15.56 o    1
   3  -2   2    554.36    532.56     14.71 o   -3
  -3   2  -2    554.36    532.56     14.71 o    1
   2   1   2   5657.53   5890.97     45.05 o   -4
   2  -2  -2   5657.53   5890.97     45.05 o   -3
  -2  -1  -2   5657.53   5890.97     45.05 o   -2
  -2   2   2   5657.53   5890.97     45.05 o    1
   2   1  -2   5657.15   5898.12     48.75 o   -4
   2  -2   2   5657.15   5898.12     48.75 o   -3
  -2  -1   2   5657.15   5898.12     48.75 o   -2
  -2   2  -2   5657.15   5898.12     48.75 o    1
   1  -2  -2    889.76    833.45     12.76 o   -3
  -1   2   2    889.76    833.45     12.76 o    1
   1  -2   2    888.60    784.63     12.76 o   -3
  -1   2  -2    888.60    784.63     12.76 o    1
   0   2   2   1313.69   1410.53     18.40 o   -4
   0  -2  -2   1313.69   1410.53     18.40 o   -3
   0  -2  -2   1313.69   1410.53     18.40 o   -2
   0   2   2   1313.69   1410.53     18.40 o    1
   0   2  -2   1315.41   1411.96     18.42 o   -4
   0  -2   2   1315.41   1411.96     18.42 o   -3
   0  -2   2   1315.41   1411.96     18.42 o   -2
   0   2  -2   1315.41   1411.96     18.42 o    1
  -1  -2  -2   1727.64   1681.39     19.33 o   -3
   1   2   2   1727.64   1681.39     19.33 o    1
  -1  -2   2   1725.27   1658.68     19.06 o   -3
   1   2  -2   1725.27   1658.68     19.06 o    1
  -2   3   2  34901.10  36387.40    190.03 o   -4
  -2  -2  -2  34901.10  36387.40    190.03 o   -3
   2  -3  -2  34901.10  36387.40    190.03 o   -2
   2   2   2  34901.10  36387.40    190.03 o    1
  -2   3  -2  34871.70  35414.90    183.35 o   -4
  -2  -2   2  34871.70  35414.90    183.35 o   -3
   2  -3   2  34871.70  35414.90    183.35 o   -2
   2   2  -2  34871.70  35414.90    183.35 o    1
  -3  -2  -2   2575.98   2569.38     29.60 o   -3
   3   2   2   2575.98   2569.38     29.60 o    1
  -3  -2   2   2576.52   2509.32     31.30 o   -3
   3   2  -2   2576.52   2509.32     31.30 o    1
  -4   4   2    354.95    425.57     22.89 o   -4
  -4  -2  -2    354.95    425.57     22.89 o   -3
   4  -4  -2    354.95    425.57     22.89 o   -2
   4   2   2    354.95    425.57     22.89 o    1
  -4   4  -2    354.93    331.21     16.11 o   -4
  -4  -2   2    354.93    331.21     16.11 o   -3
   4  -4   2    354.93    331.21     16.11 o   -2
   4   2  -2    354.93    331.21     16.11 o    1
  -5  -2  -2    746.08    745.54     37.63 o   -3
   5   2   2    746.08    745.54     37.63 o    1
  -5  -2   2    746.35    737.03     28.86 o   -3
   5   2  -2    746.35    737.03     28.86 o    1
  -6   5   2  26503.00  27920.30    254.16 o   -4
  -6  -2  -2  26503.00  27920.30    254.16 o   -3
   6  -5  -2  26503.00  27920.30    254.16 o   -2
   6   2   2  26503.00  27920.30    254.16 o    1
  -6   5  -2  26498.60  25826.80    249.24 o   -4
  -6  -2   2  26498.60  25826.80    249.24 o   -3
   6  -5   2  26498.60  25826.80    249.24 o   -2
   6   2  -2  26498.60  25826.80    249.24 o    1
  -7  -2  -2    285.29    306.95     27.98 o   -3
   7   2   2    285.29    306.95     27.98 o    1
  -7  -2   2    285.66    320.22     29.11 o   -3
   7   2  -2    285.66    320.22     29.11 o    1
  -8   6   2  30776.30  31991.90    386.79 o   -4
  -8  -2  -2  30776.30  31991.90    386.79 o   -3
   8  -6  -2  30776.30  31991.90    386.79 o   -2
   8   2   2  30776.30  31991.90    386.79 o    1
  -8   6  -2  30773.90  30917.60    334.33 o   -4
  -8  -2   2  30773.90  30917.60    334.33 o   -3
   8  -6   2  30773.90  30917.60    334.33 o   -2
   8   2  -2  30773.90  30917.60    334.33 o    1
  -9  -2  -2   2486.53   2643.99     85.87 o   -3
   9   2   2   2486.53   2643.99     85.87 o    1
  -9  -2   2   2486.24   2613.44     98.90 o   -3
   9   2  -2   2486.24   2613.44     98.90 o    1
 -10   7   2   3558.00   3558.27    129.65 o   -4
 -10  -2  -2   3558.00   3558.27    129.65 o   -3
  10  -7  -2   3558.00   3558.27    129.65 o   -2
  10   2   2   3558.00   3558.27    129.65 o    1
 -10   7  -2   3558.77   3555.14    123.45 o   -4
 -10  -2   2   3558.77   3555.14    123.45 o   -3
  10  -7   2   3558.77   3555.14    123.45 o   -2
  10   2  -2   3558.77   3555.14    123.45 o    1
 -11  -2  -2   1178.19    970.38     71.29 o   -3
  11   2   2   1178.19    970.38     71.29 o    1
 -11  -2   2   1178.57   1084.93     78.93 o   -3
  11   2  -2   1178.57   1084.93     78.93 o    1
 -12   8   2   4257.28   4214.68    246.44 o   -4
 -12  -2  -2   4257.28   4214.68    246.44 o   -3
  12  -8  -2   4257.28   4214.68    246.44 o   -2
  12   2   2   4257.28   4214.68    246.44 o    1
 -12   8  -2   4255.73   4597.00    277.28 o   -4
 -12  -2   2   4255.73   4597.00    277.28 o   -3
  12  -8   2   4255.73   4597.00    277.28 o   -2
  12   2  -2   4255.73   4597.00    277.28 o    1
 -13  -2  -2    398.64    379.87     53.99 o   -3
  13   2   2    398.64    379.87     53.99 o    1
 -13  -2   2    397.92    343.15    113.91 o   -3
  13   2  -2    397.92    343.15    113.91 o    1
  12  -3   2  31522.50  34479.80    866.26 o   -4
  12  -3  -2  31522.50  34479.80    866.26 o   -3
 -12   3  -2  31522.50  34479.80    866.26 o   -2
 -12   3   2  31522.50  34479.80    866.26 o    1
  12  -3  -2  31529.70  34487.30    866.45 o   -4
  12  -3   2  31529.70  34487.30    866.45 o   -3
 -12   3   2  31529.70  34487.30    866.45 o   -2
 -12   3  -2  31529.70  34487.30    866.45 o    1
  11  -3  -2    131.18     96.64     33.91 <   -3
 -11   3   2    131.18     96.64     33.91 <    1
  11  -3   2    131.37    112.18     35.60 o   -3
 -11   3  -2    131.37    112.18     35.60 o    1
  10  -2   2   4300.88   4629.31    133.59 o   -4
  10  -3  -2   4300.88   4629.31    133.59 o   -3
 -10   2  -2   4300.88   4629.31    133.59 o   -2
 -10   3   2   4300.88   4629.31    133.59 o    1
  10  -2  -2   4301.16   4948.41    139.82 o   -4
  10  -3   2   4301.16   4948.41    139.82 o   -3
 -10   2   2   4301.16   4948.41    139.82 o   -2
 -10   3  -2   4301.16   4948.41    139.82 o    1
   9  -3  -2    631.51    653.14     47.22 o   -3
  -9   3   2    631.51    653.14     47.22 o    1
   9  -3   2    631.65    592.06     44.96 o   -3
  -9   3  -2    631.65    592.06     44.96 o    1
   8  -1   2   5848.50   6399.96    116.80 o   -4
   8  -3  -2   5848.50   6399.96    116.80 o   -3
  -8   1  -2   5848.50   6399.96    116.80 o   -2
  -8   3   2   5848.50   6399.96    116.80 o    1
   8  -1  -2   5847.12   6683.79    121.02 o   -4
   8  -3   2   5847.12   6683.79    121.02 o   -3
  -8   1   2   5847.12   6683.79    121.02 o   -2
  -8   3  -2   5847.12   6683.79    121.02 o    1
   7  -3  -2    385.57    394.62     28.55 o   -3
  -7   3   2    385.57    394.62     28.55 o    1
   7  -3   2    385.31    388.98     31.10 o   -3
  -7   3  -2    385.31    388.98     31.10 o    1
   6   0   2   3368.68   3306.56     60.35 o   -4
   6  -3  -2   3368.68   3306.56     60.35 o   -3
  -6   0  -2   3368.68   3306.56     60.35 o   -2
  -6   3   2   3368.68   3306.56     60.35 o    1
   6   0  -2   3368.56   3674.33     76.21 o   -4
   6  -3   2   3368.56   3674.33     76.21 o   -3
  -6   0   2   3368.56   3674.33     76.21 o   -2
  -6   3  -2   3368.56   3674.33     76.21 o    1
   5  -3  -2    495.58    505.64     24.89 o   -3
  -5   3   2    495.58    505.64     24.89 o    1
   5  -3   2    494.90    462.40     25.74 o   -3
  -5   3  -2    494.90    462.40     25.74 o    1
   4   1   2   1127.70   1134.28     28.01 o   -4
   4  -3  -2   1127.70   1134.28     28.01 o   -3
  -4  -1  -2   1127.70   1134.28     28.01 o   -2
  -4   3   2   1127.70   1134.28     28.01 o    1
   4   1  -2   1127.18   1160.80     28.30 o   -4
   4  -3   2   1127.18   1160.80     28.30 o   -3
  -4  -1   2   1127.18   1160.80     28.30 o   -2
  -4   3  -2   1127.18   1160.80     28.30 o    1
   3  -3  -2   1733.78   1702.65     26.97 o   -3
  -3   3   2   1733.78   1702.65     26.97 o    1
   3  -3   2   1731.90   1675.45     23.85 o   -3
  -3   3  -2   1731.90   1675.45     23.85 o    1
   2   2   2  35338.70  35593.90    184.27 o   -4
   2  -3  -2  35338.70  35593.90    184.27 o   -3
  -2  -2  -2  35338.70  35593.90    184.27 o   -2
  -2   3   2  35338.70  35593.90    184.27 o    1
   2   2  -2  35307.40  36508.90    190.67 o   -4
   2  -3   2  35307.40  36508.90    190.67 o   -3
  -2  -2   2  35307.40  36508.90    190.67 o   -2
  -2   3  -2  35307.40  36508.90    190.67 o    1
   1  -3  -2   4754.53   4730.10     38.23 o   -3
  -1   3   2   4754.53   4730.10     38.23 o    1
   1  -3   2   4754.38   4502.40     37.67 o   -3
  -1   3  -2   4754.38   4502.40     37.67 o    1
   0   3   2    176.36    181.71      8.48 o   -4
   0  -3  -2    176.36    181.71      8.48 o   -3
   0  -3  -2    176.36    181.71      8.48 o   -2
   0   3   2    176.36    181.71      8.48 o    1
   0   3  -2    176.36    181.71      8.48 o   -4
   0  -3   2    176.36    181.71      8.48 o   -3
   0  -3   2    176.36    181.71      8.48 o   -2
   0   3  -2    176.36    181.71      8.48 o    1
  -1  -3  -2   1215.96   1273.81     16.74 o   -3
   1   3   2   1215.96   1273.81     16.74 o    1
  -1  -3   2   1216.78   1211.72     16.45 o   -3
   1   3  -2   1216.78   1211.72     16.45 o    1
  -2   4   2  49896.20  51826.00    272.23 o   -4
  -2  -3  -2  49896.20  51826.00    272.23 o   -3
   2  -4  -2  49896.20  51826.00    272.23 o   -2
   2   3   2  49896.20  51826.00    272.23 o    1
  -2   4  -2  49841.80  49731.00    264.71 o   -4
  -2  -3   2  49841.80  49731.00    264.71 o   -3
   2  -4   2  49841.80  49731.00    264.71 o   -2
   2   3  -2  49841.80  49731.00    264.71 o    1
  -3  -3  -2    911.72    922.66     19.26 o   -3
   3   3   2    911.72    922.66     19.26 o    1
  -3  -3   2    911.88    911.59     19.82 o   -3
   3   3  -2    911.88    911.59     19.82 o    1
  -4   5   2  70245.90  76040.60    681.20 o   -4
  -4  -3  -2  70245.90  76040.60    681.20 o   -3
   4  -5  -2  70245.90  76040.60    681.20 o   -2
   4   3   2  70245.90  76040.60    681.20 o    1
  -4   5  -2  70272.40  69796.00    513.65 o   -4
  -4  -3   2  70272.40  69796.00    513.65 o   -3
   4  -5   2  70272.40  69796.00    513.65 o   -2
   4   3  -2  70272.40  69796.00    513.65 o    1
  -5  -3  -2   4244.27   4411.61     92.27 o   -3
   5   3   2   4244.27   4411.61     92.27 o    1
  -5  -3   2   4243.90   4096.04     80.03 o   -3
   5   3  -2   4243.90   4096.04     80.03 o    1
  -6   6   2   6728.67   7056.30    112.13 o   -4
  -6  -3  -2   6728.67   7056.30    112.13 o   -3
   6  -6  -2   6728.67   7056.30    112.13 o   -2
   6   3   2   6728.67   7056.30    112.13 o    1
  -6   6  -2   6734.07   6340.65    110.79 o   -4
  -6  -3   2   6734.07   6340.65    110.79 o   -3
   6  -6   2   6734.07   6340.65    110.79 o   -2
   6   3  -2   6734.07   6340.65    110.79 o    1
  -7  -3  -2   2500.98   2606.33     70.60 o   -3
   7   3   2   2500.98   2606.33     70.60 o    1
  -7  -3   2   2500.85   2457.78     69.75 o   -3
   7   3  -2   2500.85   2457.78     69.75 o    1
  -8   7   2   9662.02   9648.55    194.78 o   -4
  -8  -3  -2   9662.02   9648.55    194.78 o   -3
   8  -7  -2   9662.02   9648.55    194.78 o   -2
   8   3   2   9662.02   9648.55    194.78 o    1
  -8   7  -2   9656.73   9553.24    156.33 o   -4
  -8  -3   2   9656.73   9553.24    156.33 o   -3
   8  -7   2   9656.73   9553.24    156.33 o   -2
   8   3  -2   9656.73   9553.24    156.33 o    1
  -9  -3  -2   1133.33    983.95     63.65 o   -3
   9   3   2   1133.33    983.95     63.65 o    1
  -9  -3   2   1133.04    959.36     65.64 o   -3
   9   3  -2   1133.04    959.36     65.64 o    1
 -10   8   2   2231.75   2193.38    100.66 o   -4
 -10  -3  -2   2231.75   2193.38    100.66 o   -3
  10  -8  -2   2231.75   2193.38    100.66 o   -2
  10   3   2   2231.75   2193.38    100.66 o    1
 -10   8  -2   2231.59   2566.00    108.01 o   -4
 -10  -3   2   2231.59   2566.00    108.01 o   -3
  10  -8   2   2231.59   2566.00    108.01 o   -2
  10   3  -2   2231.59   2566.00    108.01 o    1
 -11  -3  -2     78.35     -4.24     41.25 <   -3
  11   3   2     78.35     -4.24     41.25 <    1
 -11  -3   2     78.24     74.03     36.17 <   -3
  11   3  -2     78.24     74.03     36.17 <    1
 -12   9   2   3339.53   3502.72    129.56 o   -4
 -12  -3  -2   3339.53   3502.72    129.56 o   -3
  12  -9  -2   3339.53   3502.72    129.56 o   -2
  12   3   2   3339.53   3502.72    129.56 o    1
 -12   9  -2   3339.82   3694.37    141.17 o   -4
 -12  -3   2   3339.82   3694.37    141.17 o   -3
  12  -9   2   3339.82   3694.37    141.17 o   -2
  12   3  -2   3339.82   3694.37    141.17 o    1
 -13  -3  -2    286.66    259.73     50.02 o   -3
  13   3   2    286.66    259.73     50.02 o    1
 -13  -3   2    287.27    207.43     98.91 <   -3
  13   3  -2    287.27    207.43     98.91 <    1
  12  -2   2   2917.80   2814.37    215.29 o   -4
  12  -4  -2   2917.80   2814.37    215.29 o   -3
 -12   2  -2   2917.80   2814.37    215.29 o   -2
 -12   4   2   2917.80   2814.37    215.29 o    1
  11  -4  -2    243.13    196.68     73.76 <   -3
 -11   4   2    243.13    196.68     73.76 <    1
  11  -4   2    242.32    221.00     42.11 o   -3
 -11   4  -2    242.32    221.00     42.11 o    1
  10  -1   2   1488.12   1488.25     75.50 o   -4
  10  -4  -2   1488.12   1488.25     75.50 o   -3
 -10   1  -2   1488.12   1488.25     75.50 o   -2
 -10   4   2   1488.12   1488.25     75.50 o    1
  10  -1  -2   1488.32   1361.52     76.06 o   -4
  10  -4   2   1488.32   1361.52     76.06 o   -3
 -10   1   2   1488.32   1361.52     76.06 o   -2
 -10   4  -2   1488.32   1361.52     76.06 o    1
   9  -4  -2    174.12    123.21     25.43 o   -3
  -9   4   2    174.12    123.21     25.43 o    1
   9  -4   2    174.37    152.59     33.91 o   -3
  -9   4  -2    174.37    152.59     33.91 o    1
   8   0   2   1270.01   1233.08     46.38 o   -4
   8  -4  -2   1270.01   1233.08     46.38 o   -3
  -8   0  -2   1270.01   1233.08     46.38 o   -2
  -8   4   2   1270.01   1233.08     46.38 o    1
   8   0  -2   1269.80   1235.29     49.49 o   -4
   8  -4   2   1269.80   1235.29     49.49 o   -3
  -8   0   2   1269.80   1235.29     49.49 o   -2
  -8   4  -2   1269.80   1235.29     49.49 o    1
   7  -4  -2   1133.77   1195.94     43.86 o   -3
  -7   4   2   1133.77   1195.94     43.86 o    1
   7  -4   2   1132.86   1215.28     43.87 o   -3
  -7   4  -2   1132.86   1215.28     43.87 o    1
   6   1   2  13583.70  13370.20    154.07 o   -4
   6  -4  -2  13583.70  13370.20    154.07 o   -3
  -6  -1  -2  13583.70  13370.20    154.07 o   -2
  -6   4   2  13583.70  13370.20    154.07 o    1
   6   1  -2  13584.40  14445.80    177.81 o   -4
   6  -4   2  13584.40  14445.80    177.81 o   -3
  -6  -1   2  13584.40  14445.80    177.81 o   -2
  -6   4  -2  13584.40  14445.80    177.81 o    1
   5  -4  -2   2895.22   2969.21     52.56 o   -3
  -5   4   2   2895.22   2969.21     52.56 o    1
   5  -4   2   2894.05   2904.93     67.35 o   -3
  -5   4  -2   2894.05   2904.93     67.35 o    1
   4   2   2    379.07    331.27     16.11 o   -4
   4  -4  -2    379.07    331.27     16.11 o   -3
  -4  -2  -2    379.07    331.27     16.11 o   -2
  -4   4   2    379.07    331.27     16.11 o    1
   4   2  -2    379.20    425.70     22.90 o   -4
   4  -4   2    379.20    425.70     22.90 o   -3
  -4  -2   2    379.20    425.70     22.90 o   -2
  -4   4  -2    379.20    425.70     22.90 o    1
   3  -4  -2    502.10    562.45     16.41 o   -3
  -3   4   2    502.10    562.45     16.41 o    1
   3  -4   2    503.07    540.59     16.69 o   -3
  -3   4  -2    503.07    540.59     16.69 o    1
   2   3   2  50390.50  49983.20    266.05 o   -4
   2  -4  -2  50390.50  49983.20    266.05 o   -3
  -2  -3  -2  50390.50  49983.20    266.05 o   -2
  -2   4   2  50390.50  49983.20    266.05 o    1
   2   3  -2  50330.30  51971.00    273.00 o   -4
   2  -4   2  50330.30  51971.00    273.00 o   -3
  -2  -3   2  50330.30  51971.00    273.00 o   -2
  -2   4  -2  50330.30  51971.00    273.00 o    1
   1  -4  -2   1310.83   1258.27     17.31 o   -3
  -1   4   2   1310.83   1258.27     17.31 o    1
   1  -4   2   1311.24   1242.55     16.74 o   -3
  -1   4  -2   1311.24   1242.55     16.74 o    1
   0   4   2 114615.00 105541.00    526.48 o   -4
   0  -4  -2 114615.00 105541.00    526.48 o   -3
   0  -4  -2 114615.00 105541.00    526.48 o   -2
   0   4   2 114615.00 105541.00    526.48 o    1
   0   4  -2 114845.00 105751.00    527.53 o   -4
   0  -4   2 114845.00 105751.00    527.53 o   -3
   0  -4   2 114845.00 105751.00    527.53 o   -2
   0   4  -2 114845.00 105751.00    527.53 o    1
  -1  -4  -2   5089.11   5034.29     39.91 o   -3
   1   4   2   5089.11   5034.29     39.91 o    1
  -1  -4   2   5089.24   4906.78     40.19 o   -3
   1   4  -2   5089.24   4906.78     40.19 o    1
  -2   5   2   9516.92   9583.59     74.22 o   -4
  -2  -4  -2   9516.92   9583.59     74.22 o   -3
   2  -5  -2   9516.92   9583.59     74.22 o   -2
   2   4   2   9516.92   9583.59     74.22 o    1
  -2   5  -2   9544.14   9233.29     69.84 o   -4
  -2  -4   2   9544.14   9233.29     69.84 o   -3
   2  -5   2   9544.14   9233.29     69.84 o   -2
   2   4  -2   9544.14   9233.29     69.84 o    1
  -3  -4  -2   5519.98   5538.84     63.28 o   -3
   3   4   2   5519.98   5538.84     63.28 o    1
  -3  -4   2   5519.69   5264.86     63.00 o   -3
   3   4  -2   5519.69   5264.86     63.00 o    1
  -4   6   2  26857.30  27334.30    204.30 o   -4
  -4  -4  -2  26857.30  27334.30    204.30 o   -3
   4  -6  -2  26857.30  27334.30    204.30 o   -2
   4   4   2  26857.30  27334.30    204.30 o    1
  -4   6  -2  26812.10  26759.30    228.31 o   -4
  -4  -4   2  26812.10  26759.30    228.31 o   -3
   4  -6   2  26812.10  26759.30    228.31 o   -2
   4   4  -2  26812.10  26759.30    228.31 o    1
  -5  -4  -2   2877.04   2948.30     65.61 o   -3
   5   4   2   2877.04   2948.30     65.61 o    1
  -5  -4   2   2877.99   2973.50     69.01 o   -3
   5   4  -2   2877.99   2973.50     69.01 o    1
  -6   7   2   3832.00   3850.81     95.70 o   -4
  -6  -4  -2   3832.00   3850.81     95.70 o   -3
   6  -7  -2   3832.00   3850.81     95.70 o   -2
   6   4   2   3832.00   3850.81     95.70 o    1
  -6   7  -2   3831.10   3794.39     84.37 o   -4
  -6  -4   2   3831.10   3794.39     84.37 o   -3
   6  -7   2   3831.10   3794.39     84.37 o   -2
   6   4  -2   3831.10   3794.39     84.37 o    1
  -7  -4  -2     26.15     90.13     21.47 o   -3
   7   4   2     26.15     90.13     21.47 o    1
  -7  -4   2     26.01     31.36     13.56 <   -3
   7   4  -2     26.01     31.36     13.56 <    1
  -8   8   2   7546.27   7161.79    168.71 o   -4
  -8  -4  -2   7546.27   7161.79    168.71 o   -3
   8  -8  -2   7546.27   7161.79    168.71 o   -2
   8   4   2   7546.27   7161.79    168.71 o    1
  -8   8  -2   7548.89   7321.80    136.98 o   -4
  -8  -4   2   7548.89   7321.80    136.98 o   -3
   8  -8   2   7548.89   7321.80    136.98 o   -2
   8   4  -2   7548.89   7321.80    136.98 o    1
  -9  -4  -2    722.86    656.87     56.84 o   -3
   9   4   2    722.86    656.87     56.84 o    1
  -9  -4   2    723.19    739.42     63.34 o   -3
   9   4  -2    723.19    739.42     63.34 o    1
 -10   9   2   6485.23   6570.94    152.47 o   -4
 -10  -4  -2   6485.23   6570.94    152.47 o   -3
  10  -9  -2   6485.23   6570.94    152.47 o   -2
  10   4   2   6485.23   6570.94    152.47 o    1
 -10   9  -2   6484.91   6674.00    180.80 o   -4
 -10  -4   2   6484.91   6674.00    180.80 o   -3
  10  -9   2   6484.91   6674.00    180.80 o   -2
  10   4  -2   6484.91   6674.00    180.80 o    1
 -11  -4  -2    517.24    532.33     50.89 o   -3
  11   4   2    517.24    532.33     50.89 o    1
 -11  -4   2    518.72    471.50     57.67 o   -3
  11   4  -2    518.72    471.50     57.67 o    1
 -12  10   2   1021.56    990.81     74.33 o   -4
 -12  -4  -2   1021.56    990.81     74.33 o   -3
  12 -10  -2   1021.56    990.81     74.33 o   -2
  12   4   2   1021.56    990.81     74.33 o    1
 -12  10  -2   1021.99   1121.42     86.20 o   -4
 -12  -4   2   1021.99   1121.42     86.20 o   -3
  12 -10   2   1021.99   1121.42     86.20 o   -2
  12   4  -2   1021.99   1121.42     86.20 o    1
  13  -5  -2    106.47    141.00     89.01 <   -3
 -13   5   2    106.47    141.00     89.01 <    1
  12  -1   2    876.53    479.18    110.25 o   -4
  12  -5  -2    876.53    479.18    110.25 o   -3
 -12   1  -2    876.53    479.18    110.25 o   -2
 -12   5   2    876.53    479.18    110.25 o    1
  12  -1  -2    876.60    740.11     59.08 o   -4
  12  -5   2    876.60    740.11     59.08 o   -3
 -12   1   2    876.60    740.11     59.08 o   -2
 -12   5  -2    876.60    740.11     59.08 o    1
  11  -5  -2    742.00    709.44    120.45 o   -3
 -11   5   2    742.00    709.44    120.45 o    1
  11  -5   2    741.45    848.30     60.23 o   -3
 -11   5  -2    741.45    848.30     60.23 o    1
  10   0   2   4708.14   5025.76    139.42 o   -4
  10  -5  -2   4708.14   5025.76    139.42 o   -3
 -10   0  -2   4708.14   5025.76    139.42 o   -2
 -10   5   2   4708.14   5025.76    139.42 o    1
  10   0  -2   4707.91   4767.89    141.69 o   -4
  10  -5   2   4707.91   4767.89    141.69 o   -3
 -10   0   2   4707.91   4767.89    141.69 o   -2
 -10   5  -2   4707.91   4767.89    141.69 o    1
   9  -5  -2   1258.64   1377.45     67.34 o   -3
  -9   5   2   1258.64   1377.45     67.34 o    1
   9  -5   2   1258.24   1428.71     76.97 o   -3
  -9   5  -2   1258.24   1428.71     76.97 o    1
   8   1   2    407.49    389.71     29.39 o   -4
   8  -5  -2    407.49    389.71     29.39 o   -3
  -8  -1  -2    407.49    389.71     29.39 o   -2
  -8   5   2    407.49    389.71     29.39 o    1
   8   1  -2    407.39    392.84     32.78 o   -4
   8  -5   2    407.39    392.84     32.78 o   -3
  -8  -1   2    407.39    392.84     32.78 o   -2
  -8   5  -2    407.39    392.84     32.78 o    1
   7  -5  -2    392.28    402.27     29.97 o   -3
  -7   5   2    392.28    402.27     29.97 o    1
   7  -5   2    392.76    398.86     28.83 o   -3
  -7   5  -2    392.76    398.86     28.83 o    1
   6   2   2  27021.30  25913.20    250.07 o   -4
   6  -5  -2  27021.30  25913.20    250.07 o   -3
  -6  -2  -2  27021.30  25913.20    250.07 o   -2
  -6   5   2  27021.30  25913.20    250.07 o    1
   6   2  -2  27016.20  28004.10    254.92 o   -4
   6  -5   2  27016.20  28004.10    254.92 o   -3
  -6  -2   2  27016.20  28004.10    254.92 o   -2
  -6   5  -2  27016.20  28004.10    254.92 o    1
   5  -5  -2   1086.17   1112.63     37.65 o   -3
  -5   5   2   1086.17   1112.63     37.65 o    1
   5  -5   2   1086.16   1050.06     43.03 o   -3
  -5   5  -2   1086.16   1050.06     43.03 o    1
   4   3   2  69651.00  69520.40    511.62 o   -4
   4  -5  -2  69651.00  69520.40    511.62 o   -3
  -4  -3  -2  69651.00  69520.40    511.62 o   -2
  -4   5   2  69651.00  69520.40    511.62 o    1
   4   3  -2  69684.50  75804.60    679.08 o   -4
   4  -5   2  69684.50  75804.60    679.08 o   -3
  -4  -3   2  69684.50  75804.60    679.08 o   -2
  -4   5  -2  69684.50  75804.60    679.08 o    1
   3  -5  -2   2661.26   2706.96     39.26 o   -3
  -3   5   2   2661.26   2706.96     39.26 o    1
   3  -5   2   2662.53   2676.70     36.12 o   -3
  -3   5  -2   2662.53   2676.70     36.12 o    1
   2   4   2   9578.49   9214.59     69.70 o   -4
   2  -5  -2   9578.49   9214.59     69.70 o   -3
  -2  -4  -2   9578.49   9214.59     69.70 o   -2
  -2   5   2   9578.49   9214.59     69.70 o    1
   2   4  -2   9605.71   9615.78     74.47 o   -4
   2  -5   2   9605.71   9615.78     74.47 o   -3
  -2  -4   2   9605.71   9615.78     74.47 o   -2
  -2   5  -2   9605.71   9615.78     74.47 o    1
   1  -5  -2  10220.10  10381.70     70.50 o   -3
  -1   5   2  10220.10  10381.70     70.50 o    1
   1  -5   2  10219.10  10061.80     71.93 o   -3
  -1   5  -2  10219.10  10061.80     71.93 o    1
   0   5   2  50240.70  49196.30    257.70 o   -4
   0  -5  -2  50240.70  49196.30    257.70 o   -3
   0  -5  -2  50240.70  49196.30    257.70 o   -2
   0   5   2  50240.70  49196.30    257.70 o    1
   0   5  -2  50052.60  49014.00    256.75 o   -4
   0  -5   2  50052.60  49014.00    256.75 o   -3
   0  -5   2  50052.60  49014.00    256.75 o   -2
   0   5  -2  50052.60  49014.00    256.75 o    1
  -1  -5  -2   4607.83   4660.73     42.65 o   -3
   1   5   2   4607.83   4660.73     42.65 o    1
  -1  -5   2   4607.54   4458.08     38.65 o   -3
   1   5  -2   4607.54   4458.08     38.65 o    1
  -2   6   2   5404.81   5480.53     51.72 o   -4
  -2  -5  -2   5404.81   5480.53     51.72 o   -3
   2  -6  -2   5404.81   5480.53     51.72 o   -2
   2   5   2   5404.81   5480.53     51.72 o    1
  -2   6  -2   5402.28   5284.89     48.86 o   -4
  -2  -5   2   5402.28   5284.89     48.86 o   -3
   2  -6   2   5402.28   5284.89     48.86 o   -2
   2   5  -2   5402.28   5284.89     48.86 o    1
  -3  -5  -2    112.72    145.25     13.00 o   -3
   3   5   2    112.72    145.25     13.00 o    1
  -3  -5   2    112.91    131.40     10.46 o   -3
   3   5  -2    112.91    131.40     10.46 o    1
  -4   7   2  13543.90  13468.00    132.82 o   -4
  -4  -5  -2  13543.90  13468.00    132.82 o   -3
   4  -7  -2  13543.90  13468.00    132.82 o   -2
   4   5   2  13543.90  13468.00    132.82 o    1
  -4   7  -2  13552.90  13236.90    140.03 o   -4
  -4  -5   2  13552.90  13236.90    140.03 o   -3
   4  -7   2  13552.90  13236.90    140.03 o   -2
   4   5  -2  13552.90  13236.90    140.03 o    1
  -5  -5  -2   1756.88   1737.89     60.92 o   -3
   5   5   2   1756.88   1737.89     60.92 o    1
  -5  -5   2   1756.42   1662.03     52.99 o   -3
   5   5  -2   1756.42   1662.03     52.99 o    1
  -6   8   2  13260.70  13013.70    201.74 o   -4
  -6  -5  -2  13260.70  13013.70    201.74 o   -3
   6  -8  -2  13260.70  13013.70    201.74 o   -2
   6   5   2  13260.70  13013.70    201.74 o    1
  -6   8  -2  13259.20  12584.50    176.64 o   -4
  -6  -5   2  13259.20  12584.50    176.64 o   -3
   6  -8   2  13259.20  12584.50    176.64 o   -2
   6   5  -2  13259.20  12584.50    176.64 o    1
  -7  -5  -2   1077.27   1056.85     58.01 o   -3
   7   5   2   1077.27   1056.85     58.01 o    1
  -7  -5   2   1079.43   1135.33     46.96 o   -3
   7   5  -2   1079.43   1135.33     46.96 o    1
  -8   9   2   1682.42   1645.47     80.29 o   -4
  -8  -5  -2   1682.42   1645.47     80.29 o   -3
   8  -9  -2   1682.42   1645.47     80.29 o   -2
   8   5   2   1682.42   1645.47     80.29 o    1
  -8   9  -2   1682.67   1672.63     67.86 o   -4
  -8  -5   2   1682.67   1672.63     67.86 o   -3
   8  -9   2   1682.67   1672.63     67.86 o   -2
   8   5  -2   1682.67   1672.63     67.86 o    1
  -9  -5  -2   1400.86   1274.33     65.37 o   -3
   9   5   2   1400.86   1274.33     65.37 o    1
  -9  -5   2   1401.33   1463.05     86.03 o   -3
   9   5  -2   1401.33   1463.05     86.03 o    1
 -10  10   2   3257.14   3394.99    108.07 o   -4
 -10  -5  -2   3257.14   3394.99    108.07 o   -3
  10 -10  -2   3257.14   3394.99    108.07 o   -2
  10   5   2   3257.14   3394.99    108.07 o    1
 -10  10  -2   3256.14   3232.73    125.61 o   -4
 -10  -5   2   3256.14   3232.73    125.61 o   -3
  10 -10   2   3256.14   3232.73    125.61 o   -2
  10   5  -2   3256.14   3232.73    125.61 o    1
 -11  -5  -2    281.11    269.60     43.52 o   -3
  11   5   2    281.11    269.60     43.52 o    1
 -11  -5   2    280.36    332.92     56.81 o   -3
  11   5  -2    280.36    332.92     56.81 o    1
 -12  11   2   2963.13   2812.43    109.82 o   -4
 -12  -5  -2   2963.13   2812.43    109.82 o   -3
  12 -11  -2   2963.13   2812.43    109.82 o   -2
  12   5   2   2963.13   2812.43    109.82 o    1
 -12  11  -2   2962.92   2991.03    133.04 o   -4
 -12  -5   2   2962.92   2991.03    133.04 o   -3
  12 -11   2   2962.92   2991.03    133.04 o   -2
  12   5  -2   2962.92   2991.03    133.04 o    1
  13  -6  -2    573.28    803.45    142.77 o   -3
 -13   6   2    573.28    803.45    142.77 o    1
  13  -6   2    573.08    753.71    131.74 o   -3
 -13   6  -2    573.08    753.71    131.74 o    1
  12   0   2    252.36    299.51     99.18 o   -4
  12  -6  -2    252.36    299.51     99.18 o   -3
 -12   0  -2    252.36    299.51     99.18 o   -2
 -12   6   2    252.36    299.51     99.18 o    1
  12   0  -2    252.19    206.84     44.65 o   -4
  12  -6   2    252.19    206.84     44.65 o   -3
 -12   0   2    252.19    206.84     44.65 o   -2
 -12   6  -2    252.19    206.84     44.65 o    1
  11  -6  -2    322.43    349.61     51.72 o   -3
 -11   6   2    322.43    349.61     51.72 o    1
  11  -6   2    322.71    241.36     38.15 o   -3
 -11   6  -2    322.71    241.36     38.15 o    1
  10   1   2  12135.40  12252.90    241.02 o   -4
  10  -6  -2  12135.40  12252.90    241.02 o   -3
 -10  -1  -2  12135.40  12252.90    241.02 o   -2
 -10   6   2  12135.40  12252.90    241.02 o    1
  10   1  -2  12135.50  12125.80    261.20 o   -4
  10  -6   2  12135.50  12125.80    261.20 o   -3
 -10  -1   2  12135.50  12125.80    261.20 o   -2
 -10   6  -2  12135.50  12125.80    261.20 o    1
   9  -6  -2    745.95    650.94     51.75 o   -3
  -9   6   2    745.95    650.94     51.75 o    1
   9  -6   2    744.97    679.26     54.30 o   -3
  -9   6  -2    744.97    679.26     54.30 o    1
   8   2   2  30392.50  30859.70    333.70 o   -4
   8  -6  -2  30392.50  30859.70    333.70 o   -3
  -8  -2  -2  30392.50  30859.70    333.70 o   -2
  -8   6   2  30392.50  30859.70    333.70 o    1
   8   2  -2  30390.30  31927.40    386.01 o   -4
   8  -6   2  30390.30  31927.40    386.01 o   -3
  -8  -2   2  30390.30  31927.40    386.01 o   -2
  -8   6  -2  30390.30  31927.40    386.01 o    1
   7  -6  -2    951.29    937.90     46.68 o   -3
  -7   6   2    951.29    937.90     46.68 o    1
   7  -6   2    952.39   1034.85     47.53 o   -3
  -7   6  -2    952.39   1034.85     47.53 o    1
   6   3   2   6681.44   6334.00    110.67 o   -4
   6  -6  -2   6681.44   6334.00    110.67 o   -3
  -6  -3  -2   6681.44   6334.00    110.67 o   -2
  -6   6   2   6681.44   6334.00    110.67 o    1
   6   3  -2   6686.89   7058.91    112.17 o   -4
   6  -6   2   6686.89   7058.91    112.17 o   -3
  -6  -3   2   6686.89   7058.91    112.17 o   -2
  -6   6  -2   6686.89   7058.91    112.17 o    1
   5  -6  -2   7523.02   7648.91    118.61 o   -3
  -5   6   2   7523.02   7648.91    118.61 o    1
   5  -6   2   7523.69   7429.55    113.14 o   -3
  -5   6  -2   7523.69   7429.55    113.14 o    1
   4   4   2  26553.90  26741.40    228.16 o   -4
   4  -6  -2  26553.90  26741.40    228.16 o   -3
  -4  -4  -2  26553.90  26741.40    228.16 o   -2
  -4   6   2  26553.90  26741.40    228.16 o    1
   4   4  -2  26508.00  27225.20    203.48 o   -4
   4  -6   2  26508.00  27225.20    203.48 o   -3
  -4  -4   2  26508.00  27225.20    203.48 o   -2
  -4   6  -2  26508.00  27225.20    203.48 o    1
   3  -6  -2   3726.65   3779.23     48.15 o   -3
  -3   6   2   3726.65   3779.23     48.15 o    1
   3  -6   2   3723.59   3596.45     57.30 o   -3
  -3   6  -2   3723.59   3596.45     57.30 o    1
   2   5   2   5515.69   5293.09     48.94 o   -4
   2  -6  -2   5515.69   5293.09     48.94 o   -3
  -2  -5  -2   5515.69   5293.09     48.94 o   -2
  -2   6   2   5515.69   5293.09     48.94 o    1
   2   5  -2   5513.68   5484.90     51.76 o   -4
   2  -6   2   5513.68   5484.90     51.76 o   -3
  -2  -5   2   5513.68   5484.90     51.76 o   -2
  -2   6  -2   5513.68   5484.90     51.76 o    1
   1  -6  -2     39.59     61.88      5.09 o   -3
  -1   6   2     39.59     61.88      5.09 o    1
   1  -6   2     39.73     48.32      5.37 o   -3
  -1   6  -2     39.73     48.32      5.37 o    1
   0   6   2  17076.70  16580.40    110.98 o   -4
   0  -6  -2  17076.70  16580.40    110.98 o   -3
   0  -6  -2  17076.70  16580.40    110.98 o   -2
   0   6   2  17076.70  16580.40    110.98 o    1
   0   6  -2  17092.80  16595.50    111.08 o   -4
   0  -6   2  17092.80  16595.50    111.08 o   -3
   0  -6   2  17092.80  16595.50    111.08 o   -2
   0   6  -2  17092.80  16595.50    111.08 o    1
  -1  -6  -2   3138.70   3169.44     34.17 o   -3
   1   6   2   3138.70   3169.44     34.17 o    1
  -1  -6   2   3138.49   2941.74     34.75 o   -3
   1   6  -2   3138.49   2941.74     34.75 o    1
  -2   7   2  25130.70  25318.30    176.20 o   -4
  -2  -6  -2  25130.70  25318.30    176.20 o   -3
   2  -7  -2  25130.70  25318.30    176.20 o   -2
   2   6   2  25130.70  25318.30    176.20 o    1
  -2   7  -2  25135.10  24601.60    156.52 o   -4
  -2  -6   2  25135.10  24601.60    156.52 o   -3
   2  -7   2  25135.10  24601.60    156.52 o   -2
   2   6  -2  25135.10  24601.60    156.52 o    1
  -3  -6  -2   1850.53   1962.86     36.87 o   -3
   3   6   2   1850.53   1962.86     36.87 o    1
  -3  -6   2   1852.64   1886.31     35.45 o   -3
   3   6  -2   1852.64   1886.31     35.45 o    1
  -4   8   2   2117.11   2153.00     47.54 o   -4
  -4  -6  -2   2117.11   2153.00     47.54 o   -3
   4  -8  -2   2117.11   2153.00     47.54 o   -2
   4   6   2   2117.11   2153.00     47.54 o    1
  -4   8  -2   2117.77   2174.29     42.16 o   -4
  -4  -6   2   2117.77   2174.29     42.16 o   -3
   4  -8   2   2117.77   2174.29     42.16 o   -2
   4   6  -2   2117.77   2174.29     42.16 o    1
  -5  -6  -2   2391.05   2276.64     72.61 o   -3
   5   6   2   2391.05   2276.64     72.61 o    1
  -5  -6   2   2391.02   2317.49     54.46 o   -3
   5   6  -2   2391.02   2317.49     54.46 o    1
  -6   9   2   7939.19   7738.07    130.28 o   -4
  -6  -6  -2   7939.19   7738.07    130.28 o   -3
   6  -9  -2   7939.19   7738.07    130.28 o   -2
   6   6   2   7939.19   7738.07    130.28 o    1
  -6   9  -2   7936.81   7602.57    117.49 o   -4
  -6  -6   2   7936.81   7602.57    117.49 o   -3
   6  -9   2   7936.81   7602.57    117.49 o   -2
   6   6  -2   7936.81   7602.57    117.49 o    1
  -7  -6  -2    330.14    334.92     34.76 o   -3
   7   6   2    330.14    334.92     34.76 o    1
  -7  -6   2    329.44    325.89     31.09 o   -3
   7   6  -2    329.44    325.89     31.09 o    1
  -8  10   2   6462.47   5698.67    135.03 o   -4
  -8  -6  -2   6462.47   5698.67    135.03 o   -3
   8 -10  -2   6462.47   5698.67    135.03 o   -2
   8   6   2   6462.47   5698.67    135.03 o    1
  -8  10  -2   6462.20   6559.52    142.70 o   -4
  -8  -6   2   6462.20   6559.52    142.70 o   -3
   8 -10   2   6462.20   6559.52    142.70 o   -2
   8   6  -2   6462.20   6559.52    142.70 o    1
  -9  -6  -2   3203.58   3212.61    100.10 o   -3
   9   6   2   3203.58   3212.61    100.10 o    1
  -9  -6   2   3201.91   3262.36    125.36 o   -3
   9   6  -2   3201.91   3262.36    125.36 o    1
 -10  11   2   1214.77   1134.47     66.70 o   -4
 -10  -6  -2   1214.77   1134.47     66.70 o   -3
  10 -11  -2   1214.77   1134.47     66.70 o   -2
  10   6   2   1214.77   1134.47     66.70 o    1
 -10  11  -2   1216.45   1374.27     87.62 o   -4
 -10  -6   2   1216.45   1374.27     87.62 o   -3
  10 -11   2   1216.45   1374.27     87.62 o   -2
  10   6  -2   1216.45   1374.27     87.62 o    1
 -11  -6  -2   2164.18   1952.67     89.22 o   -3
  11   6   2   2164.18   1952.67     89.22 o    1
 -11  -6   2   2165.39   2021.05    112.15 o   -3
  11   6  -2   2165.39   2021.05    112.15 o    1
 -12  12   2   3886.71   3965.32    131.98 o   -4
 -12  -6  -2   3886.71   3965.32    131.98 o   -3
  12 -12  -2   3886.71   3965.32    131.98 o   -2
  12   6   2   3886.71   3965.32    131.98 o    1
 -12  12  -2   3886.37   4158.19    162.00 o   -4
 -12  -6   2   3886.37   4158.19    162.00 o   -3
  12 -12   2   3886.37   4158.19    162.00 o   -2
  12   6  -2   3886.37   4158.19    162.00 o    1
  13  -7  -2    416.79    303.56    101.47 <   -3
 -13   7   2    416.79    303.56    101.47 <    1
  13  -7   2    415.74    604.06    122.68 o   -3
 -13   7  -2    415.74    604.06    122.68 o    1
  12   1   2  14013.90  16083.60    541.86 o   -4
  12  -7  -2  14013.90  16083.60    541.86 o   -3
 -12  -1  -2  14013.90  16083.60    541.86 o   -2
 -12   7   2  14013.90  16083.60    541.86 o    1
  11  -7  -2    325.62    335.20     50.31 o   -3
 -11   7   2    325.62    335.20     50.31 o    1
  11  -7   2    326.20    348.47     46.63 o   -3
 -11   7  -2    326.20    348.47     46.63 o    1
  10   2   2   3469.67   3552.73    123.37 o   -4
  10  -7  -2   3469.67   3552.73    123.37 o   -3
 -10  -2  -2   3469.67   3552.73    123.37 o   -2
 -10   7   2   3469.67   3552.73    123.37 o    1
  10   2  -2   3471.05   3557.44    129.62 o   -4
  10  -7   2   3471.05   3557.44    129.62 o   -3
 -10  -2   2   3471.05   3557.44    129.62 o   -2
 -10   7  -2   3471.05   3557.44    129.62 o    1
   9  -7  -2   3449.77   3461.74    116.33 o   -3
  -9   7   2   3449.77   3461.74    116.33 o    1
   9  -7   2   3450.27   3425.00    114.62 o   -3
  -9   7  -2   3450.27   3425.00    114.62 o    1
   8   3   2   9430.84   9545.09    156.20 o   -4
   8  -7  -2   9430.84   9545.09    156.20 o   -3
  -8  -3  -2   9430.84   9545.09    156.20 o   -2
  -8   7   2   9430.84   9545.09    156.20 o    1
   8   3  -2   9426.97   9632.09    194.45 o   -4
   8  -7   2   9426.97   9632.09    194.45 o   -3
  -8  -3   2   9426.97   9632.09    194.45 o   -2
  -8   7  -2   9426.97   9632.09    194.45 o    1
   7  -7  -2   2271.11   2336.15     70.29 o   -3
  -7   7   2   2271.11   2336.15     70.29 o    1
   7  -7   2   2268.87   2379.13     77.39 o   -3
  -7   7  -2   2268.87   2379.13     77.39 o    1
   6   4   2   4013.12   3799.45     84.48 o   -4
   6  -7  -2   4013.12   3799.45     84.48 o   -3
  -6  -4  -2   4013.12   3799.45     84.48 o   -2
  -6   7   2   4013.12   3799.45     84.48 o    1
   6   4  -2   4012.91   3855.08     95.81 o   -4
   6  -7   2   4012.91   3855.08     95.81 o   -3
  -6  -4   2   4012.91   3855.08     95.81 o   -2
  -6   7  -2   4012.91   3855.08     95.81 o    1
   5  -7  -2     64.84     76.29     15.82 o   -3
  -5   7   2     64.84     76.29     15.82 o    1
   5  -7   2     64.77     81.66     15.54 o   -3
  -5   7  -2     64.77     81.66     15.54 o    1
   4   5   2  13757.00  13250.20    140.18 o   -4
   4  -7  -2  13757.00  13250.20    140.18 o   -3
  -4  -5  -2  13757.00  13250.20    140.18 o   -2
  -4   7   2  13757.00  13250.20    140.18 o    1
   4   5  -2  13765.60  13498.00    133.11 o   -4
   4  -7   2  13765.60  13498.00    133.11 o   -3
  -4  -5   2  13765.60  13498.00    133.11 o   -2
  -4   7  -2  13765.60  13498.00    133.11 o    1
   3  -7  -2   3205.70   3258.74     46.09 o   -3
  -3   7   2   3205.70   3258.74     46.09 o    1
   3  -7   2   3206.42   3085.37     48.08 o   -3
  -3   7  -2   3206.42   3085.37     48.08 o    1
   2   6   2  25301.50  24630.50    156.70 o   -4
   2  -7  -2  25301.50  24630.50    156.70 o   -3
  -2  -6  -2  25301.50  24630.50    156.70 o   -2
  -2   7   2  25301.50  24630.50    156.70 o    1
   2   6  -2  25306.20  25357.00    176.47 o   -4
   2  -7   2  25306.20  25357.00    176.47 o   -3
  -2  -6   2  25306.20  25357.00    176.47 o   -2
  -2   7  -2  25306.20  25357.00    176.47 o    1
   1  -7  -2   1626.90   1702.48     26.38 o   -3
  -1   7   2   1626.90   1702.48     26.38 o    1
   1  -7   2   1627.55   1669.69     25.53 o   -3
  -1   7  -2   1627.55   1669.69     25.53 o    1
   0   7   2   2064.00   2161.10     26.90 o   -4
   0  -7  -2   2064.00   2161.10     26.90 o   -3
   0  -7  -2   2064.00   2161.10     26.90 o   -2
   0   7   2   2064.00   2161.10     26.90 o    1
   0   7  -2   2064.52   2161.50     26.90 o   -4
   0  -7   2   2064.52   2161.50     26.90 o   -3
   0  -7   2   2064.52   2161.50     26.90 o   -2
   0   7  -2   2064.52   2161.50     26.90 o    1
  -1  -7  -2   2681.95   2737.05     35.54 o   -3
   1   7   2   2681.95   2737.05     35.54 o    1
  -1  -7   2   2683.56   2655.57     37.23 o   -3
   1   7  -2   2683.56   2655.57     37.23 o    1
  -2   8   2  15439.50  15381.90    123.24 o   -4
  -2  -7  -2  15439.50  15381.90    123.24 o   -3
   2  -8  -2  15439.50  15381.90    123.24 o   -2
   2   7   2  15439.50  15381.90    123.24 o    1
  -2   8  -2  15429.60  14784.80    120.88 o   -4
  -2  -7   2  15429.60  14784.80    120.88 o   -3
   2  -8   2  15429.60  14784.80    120.88 o   -2
   2   7  -2  15429.60  14784.80    120.88 o    1
  -3  -7  -2    423.10    447.87     16.68 o   -3
   3   7   2    423.10    447.87     16.68 o    1
  -3  -7   2    422.99    457.77     20.08 o   -3
   3   7  -2    422.99    457.77     20.08 o    1
  -4   9   2  10824.80  10775.80    122.58 o   -4
  -4  -7  -2  10824.80  10775.80    122.58 o   -3
   4  -9  -2  10824.80  10775.80    122.58 o   -2
   4   7   2  10824.80  10775.80    122.58 o    1
  -4   9  -2  10825.40  10587.40     97.79 o   -4
  -4  -7   2  10825.40  10587.40     97.79 o   -3
   4  -9   2  10825.40  10587.40     97.79 o   -2
   4   7  -2  10825.40  10587.40     97.79 o    1
  -5  -7  -2   5677.25   5548.81     87.78 o   -3
   5   7   2   5677.25   5548.81     87.78 o    1
  -5  -7   2   5676.65   5745.94     83.51 o   -3
   5   7  -2   5676.65   5745.94     83.51 o    1
  -6  10   2   2172.89   2038.28     65.60 o   -4
  -6  -7  -2   2172.89   2038.28     65.60 o   -3
   6 -10  -2   2172.89   2038.28     65.60 o   -2
   6   7   2   2172.89   2038.28     65.60 o    1
  -6  10  -2   2175.10   1988.66     59.11 o   -4
  -6  -7   2   2175.10   1988.66     59.11 o   -3
   6 -10   2   2175.10   1988.66     59.11 o   -2
   6   7  -2   2175.10   1988.66     59.11 o    1
  -7  -7  -2   5441.35   5215.43    101.01 o   -3
   7   7   2   5441.35   5215.43    101.01 o    1
  -7  -7   2   5442.75   5117.39    101.85 o   -3
   7   7  -2   5442.75   5117.39    101.85 o    1
  -8  11   2   7561.16   7095.77    152.70 o   -4
  -8  -7  -2   7561.16   7095.77    152.70 o   -3
   8 -11  -2   7561.16   7095.77    152.70 o   -2
   8   7   2   7561.16   7095.77    152.70 o    1
  -8  11  -2   7561.01   7082.48    154.41 o   -4
  -8  -7   2   7561.01   7082.48    154.41 o   -3
   8 -11   2   7561.01   7082.48    154.41 o   -2
   8   7  -2   7561.01   7082.48    154.41 o    1
  -9  -7  -2    549.64    491.33     47.49 o   -3
   9   7   2    549.64    491.33     47.49 o    1
  -9  -7   2    549.73    556.07     52.30 o   -3
   9   7  -2    549.73    556.07     52.30 o    1
 -10  12   2   1022.27   1004.62     65.28 o   -4
 -10  -7  -2   1022.27   1004.62     65.28 o   -3
  10 -12  -2   1022.27   1004.62     65.28 o   -2
  10   7   2   1022.27   1004.62     65.28 o    1
 -10  12  -2   1021.71   1283.77     88.73 o   -4
 -10  -7   2   1021.71   1283.77     88.73 o   -3
  10 -12   2   1021.71   1283.77     88.73 o   -2
  10   7  -2   1021.71   1283.77     88.73 o    1
 -11  -7  -2    704.51    585.54     59.94 o   -3
  11   7   2    704.51    585.54     59.94 o    1
 -11  -7   2    702.85    638.48     72.95 o   -3
  11   7  -2    702.85    638.48     72.95 o    1
 -12  13   2   5194.80   5708.07    162.88 o   -4
 -12  -7  -2   5194.80   5708.07    162.88 o   -3
  12 -13  -2   5194.80   5708.07    162.88 o   -2
  12   7   2   5194.80   5708.07    162.88 o    1
 -12  13  -2   5194.86   5307.43    185.25 o   -4
 -12  -7   2   5194.86   5307.43    185.25 o   -3
  12 -13   2   5194.86   5307.43    185.25 o   -2
  12   7  -2   5194.86   5307.43    185.25 o    1
  13  -8  -2   1401.68   1161.10    166.68 o   -3
 -13   8   2   1401.68   1161.10    166.68 o    1
  13  -8   2   1401.77   1373.05     91.97 o   -3
 -13   8  -2   1401.77   1373.05     91.97 o    1
  12   2   2   4108.87   4594.32    277.11 o   -4
  12  -8  -2   4108.87   4594.32    277.11 o   -3
 -12  -2  -2   4108.87   4594.32    277.11 o   -2
 -12   8   2   4108.87   4594.32    277.11 o    1
  12   2  -2   4108.64   4210.83    246.21 o   -4
  12  -8   2   4108.64   4210.83    246.21 o   -3
 -12  -2   2   4108.64   4210.83    246.21 o   -2
 -12   8  -2   4108.64   4210.83    246.21 o    1
  11  -8  -2   1321.63   1436.82     90.83 o   -3
 -11   8   2   1321.63   1436.82     90.83 o    1
  11  -8   2   1321.48   1430.89    152.51 o   -3
 -11   8  -2   1321.48   1430.89    152.51 o    1
  10   3   2   2375.67   2567.94    108.09 o   -4
  10  -8  -2   2375.67   2567.94    108.09 o   -3
 -10  -3  -2   2375.67   2567.94    108.09 o   -2
 -10   8   2   2375.67   2567.94    108.09 o    1
  10   3  -2   2375.65   2194.93    100.73 o   -4
  10  -8   2   2375.65   2194.93    100.73 o   -3
 -10  -3   2   2375.65   2194.93    100.73 o   -2
 -10   8  -2   2375.65   2194.93    100.73 o    1
   9  -8  -2     51.87     37.01     22.89 <   -3
  -9   8   2     51.87     37.01     22.89 <    1
   9  -8   2     52.04     68.94     29.67 <   -3
  -9   8  -2     52.04     68.94     29.67 <    1
   8   4   2   7812.60   7330.54    137.14 o   -4
   8  -8  -2   7812.60   7330.54    137.14 o   -3
  -8  -4  -2   7812.60   7330.54    137.14 o   -2
  -8   8   2   7812.60   7330.54    137.14 o    1
   8   4  -2   7814.09   7173.69    168.99 o   -4
   8  -8   2   7814.09   7173.69    168.99 o   -3
  -8  -4   2   7814.09   7173.69    168.99 o   -2
  -8   8  -2   7814.09   7173.69    168.99 o    1
   7  -8  -2   2151.20   2081.64     60.36 o   -3
  -7   8   2   2151.20   2081.64     60.36 o    1
   7  -8   2   2151.55   2109.06     75.37 o   -3
  -7   8  -2   2151.55   2109.06     75.37 o    1
   6   5   2  13468.60  12601.60    176.88 o   -4
   6  -8  -2  13468.60  12601.60    176.88 o   -3
  -6  -5  -2  13468.60  12601.60    176.88 o   -2
  -6   8   2  13468.60  12601.60    176.88 o    1
   6   5  -2  13466.90  13028.40    201.97 o   -4
   6  -8   2  13466.90  13028.40    201.97 o   -3
  -6  -5   2  13466.90  13028.40    201.97 o   -2
  -6   8  -2  13466.90  13028.40    201.97 o    1
   5  -8  -2    862.74    864.03     35.08 o   -3
  -5   8   2    862.74    864.03     35.08 o    1
   5  -8   2    862.14    822.21     46.97 o   -3
  -5   8  -2    862.14    822.21     46.97 o    1
   4   6   2   2172.08   2175.09     42.18 o   -4
   4  -8  -2   2172.08   2175.09     42.18 o   -3
  -4  -6  -2   2172.08   2175.09     42.18 o   -2
  -4   8   2   2172.08   2175.09     42.18 o    1
   4   6  -2   2171.79   2154.05     47.56 o   -4
   4  -8   2   2171.79   2154.05     47.56 o   -3
  -4  -6   2   2171.79   2154.05     47.56 o   -2
  -4   8  -2   2171.79   2154.05     47.56 o    1
   3  -8  -2   1859.53   1767.99     34.32 o   -3
  -3   8   2   1859.53   1767.99     34.32 o    1
   3  -8   2   1863.77   1828.84     32.89 o   -3
  -3   8  -2   1863.77   1828.84     32.89 o    1
   2   7   2  15611.80  14814.00    121.12 o   -4
   2  -8  -2  15611.80  14814.00    121.12 o   -3
  -2  -7  -2  15611.80  14814.00    121.12 o   -2
  -2   8   2  15611.80  14814.00    121.12 o    1
   2   7  -2  15602.00  15393.70    123.33 o   -4
   2  -8   2  15602.00  15393.70    123.33 o   -3
  -2  -7   2  15602.00  15393.70    123.33 o   -2
  -2   8  -2  15602.00  15393.70    123.33 o    1
   1  -8  -2   1005.10   1049.02     23.78 o   -3
  -1   8   2   1005.10   1049.02     23.78 o    1
   1  -8   2   1004.84   1054.15     24.35 o   -3
  -1   8  -2   1004.84   1054.15     24.35 o    1
   0   8   2  12881.50  12539.50     97.55 o   -4
   0  -8  -2  12881.50  12539.50     97.55 o   -3
   0  -8  -2  12881.50  12539.50     97.55 o   -2
   0   8   2  12881.50  12539.50     97.55 o    1
   0   8  -2  12883.20  12541.10     97.56 o   -4
   0  -8   2  12883.20  12541.10     97.56 o   -3
   0  -8   2  12883.20  12541.10     97.56 o   -2
   0   8  -2  12883.20  12541.10     97.56 o    1
  -1  -8  -2   7165.31   7334.55     71.11 o   -3
   1   8   2   7165.31   7334.55     71.11 o    1
  -1  -8   2   7165.04   7073.60     69.97 o   -3
   1   8  -2   7165.04   7073.60     69.97 o    1
  -2   9   2   4052.83   4219.21     58.94 o   -4
  -2  -8  -2   4052.83   4219.21     58.94 o   -3
   2  -9  -2   4052.83   4219.21     58.94 o   -2
   2   8   2   4052.83   4219.21     58.94 o    1
  -2   9  -2   4055.51   3899.32     51.60 o   -4
  -2  -8   2   4055.51   3899.32     51.60 o   -3
   2  -9   2   4055.51   3899.32     51.60 o   -2
   2   8  -2   4055.51   3899.32     51.60 o    1
  -3  -8  -2  10358.70  10321.30    100.14 o   -3
   3   8   2  10358.70  10321.30    100.14 o    1
  -3  -8   2  10358.90   9942.01    100.69 o   -3
   3   8  -2  10358.90   9942.01    100.69 o    1
  -4  10   2  11970.10  11722.60    121.75 o   -4
  -4  -8  -2  11970.10  11722.60    121.75 o   -3
   4 -10  -2  11970.10  11722.60    121.75 o   -2
   4   8   2  11970.10  11722.60    121.75 o    1
  -4  10  -2  11969.80  11987.00    103.51 o   -4
  -4  -8   2  11969.80  11987.00    103.51 o   -3
   4 -10   2  11969.80  11987.00    103.51 o   -2
   4   8  -2  11969.80  11987.00    103.51 o    1
  -5  -8  -2    946.42    935.57     38.48 o   -3
   5   8   2    946.42    935.57     38.48 o    1
  -5  -8   2    945.98    926.27     35.65 o   -3
   5   8  -2    945.98    926.27     35.65 o    1
  -6  11   2   2438.53   2367.77     72.40 o   -4
  -6  -8  -2   2438.53   2367.77     72.40 o   -3
   6 -11  -2   2438.53   2367.77     72.40 o   -2
   6   8   2   2438.53   2367.77     72.40 o    1
  -6  11  -2   2437.86   2386.55     57.69 o   -4
  -6  -8   2   2437.86   2386.55     57.69 o   -3
   6 -11   2   2437.86   2386.55     57.69 o   -2
   6   8  -2   2437.86   2386.55     57.69 o    1
  -7  -8  -2   1659.99   1476.54     67.37 o   -3
   7   8   2   1659.99   1476.54     67.37 o    1
  -7  -8   2   1657.22   1527.24     69.93 o   -3
   7   8  -2   1657.22   1527.24     69.93 o    1
  -8  12   2   9777.81   9500.72    184.57 o   -4
  -8  -8  -2   9777.81   9500.72    184.57 o   -3
   8 -12  -2   9777.81   9500.72    184.57 o   -2
   8   8   2   9777.81   9500.72    184.57 o    1
  -8  12  -2   9777.52   9688.53    188.25 o   -4
  -8  -8   2   9777.52   9688.53    188.25 o   -3
   8 -12   2   9777.52   9688.53    188.25 o   -2
   8   8  -2   9777.52   9688.53    188.25 o    1
  -9  -8  -2    777.26    717.98     56.56 o   -3
   9   8   2    777.26    717.98     56.56 o    1
  -9  -8   2    778.05    713.99     59.66 o   -3
   9   8  -2    778.05    713.99     59.66 o    1
 -10  13   2   5328.43   5150.57    144.22 o   -4
 -10  -8  -2   5328.43   5150.57    144.22 o   -3
  10 -13  -2   5328.43   5150.57    144.22 o   -2
  10   8   2   5328.43   5150.57    144.22 o    1
 -10  13  -2   5328.28   5148.71    145.63 o   -4
 -10  -8   2   5328.28   5148.71    145.63 o   -3
  10 -13   2   5328.28   5148.71    145.63 o   -2
  10   8  -2   5328.28   5148.71    145.63 o    1
 -11  -8  -2   1933.99   1632.98     88.06 o   -3
  11   8   2   1933.99   1632.98     88.06 o    1
 -11  -8   2   1933.93   1856.97    114.96 o   -3
  11   8  -2   1933.93   1856.97    114.96 o    1
  13  -9  -2     37.90     93.80     82.50 <   -3
 -13   9   2     37.90     93.80     82.50 <    1
  13  -9   2     38.10     46.90     39.27 <   -3
 -13   9  -2     38.10     46.90     39.27 <    1
  12   3   2   3528.91   3697.73    141.29 o   -4
  12  -9  -2   3528.91   3697.73    141.29 o   -3
 -12  -3  -2   3528.91   3697.73    141.29 o   -2
 -12   9   2   3528.91   3697.73    141.29 o    1
  12   3  -2   3529.03   3506.19    129.69 o   -4
  12  -9   2   3529.03   3506.19    129.69 o   -3
 -12  -3   2   3529.03   3506.19    129.69 o   -2
 -12   9  -2   3529.03   3506.19    129.69 o    1
  11  -9  -2   1190.96   1013.37     78.93 o   -3
 -11   9   2   1190.96   1013.37     78.93 o    1
  11  -9   2   1190.71    793.57    124.76 o   -3
 -11   9  -2   1190.71    793.57    124.76 o    1
  10   4   2   6628.70   6679.03    180.94 o   -4
  10  -9  -2   6628.70   6679.03    180.94 o   -3
 -10  -4  -2   6628.70   6679.03    180.94 o   -2
 -10   9   2   6628.70   6679.03    180.94 o    1
  10   4  -2   6628.19   6575.19    152.57 o   -4
  10  -9   2   6628.19   6575.19    152.57 o   -3
 -10  -4   2   6628.19   6575.19    152.57 o   -2
 -10   9  -2   6628.19   6575.19    152.57 o    1
   9  -9  -2    445.45    415.80     50.31 o   -3
  -9   9   2    445.45    415.80     50.31 o    1
   9  -9   2    444.84    467.26     47.21 o   -3
  -9   9  -2    444.84    467.26     47.21 o    1
   8   5   2   1768.77   1673.38     67.89 o   -4
   8  -9  -2   1768.77   1673.38     67.89 o   -3
  -8  -5  -2   1768.77   1673.38     67.89 o   -2
  -8   9   2   1768.77   1673.38     67.89 o    1
   8   5  -2   1768.64   1646.28     80.33 o   -4
   8  -9   2   1768.64   1646.28     80.33 o   -3
  -8  -5   2   1768.64   1646.28     80.33 o   -2
  -8   9  -2   1768.64   1646.28     80.33 o    1
   7  -9  -2    924.93    902.17     44.70 o   -3
  -7   9   2    924.93    902.17     44.70 o    1
   7  -9   2    927.61    903.12     57.42 o   -3
  -7   9  -2    927.61    903.12     57.42 o    1
   6   6   2   8169.32   7614.62    117.68 o   -4
   6  -9  -2   8169.32   7614.62    117.68 o   -3
  -6  -6  -2   8169.32   7614.62    117.68 o   -2
  -6   9   2   8169.32   7614.62    117.68 o    1
   6   6  -2   8168.11   7747.27    130.44 o   -4
   6  -9   2   8168.11   7747.27    130.44 o   -3
  -6  -6   2   8168.11   7747.27    130.44 o   -2
  -6   9  -2   8168.11   7747.27    130.44 o    1
   5  -9  -2   1075.61   1094.93     40.47 o   -3
  -5   9   2   1075.61   1094.93     40.47 o    1
   5  -9   2   1075.56   1049.94     46.98 o   -3
  -5   9  -2   1075.56   1049.94     46.98 o    1
   4   7   2  10617.20  10571.00     97.63 o   -4
   4  -9  -2  10617.20  10571.00     97.63 o   -3
  -4  -7  -2  10617.20  10571.00     97.63 o   -2
  -4   9   2  10617.20  10571.00     97.63 o    1
   4   7  -2  10618.20  10760.50    122.40 o   -4
   4  -9   2  10618.20  10760.50    122.40 o   -3
  -4  -7   2  10618.20  10760.50    122.40 o   -2
  -4   9  -2  10618.20  10760.50    122.40 o    1
   3  -9  -2   5272.63   5126.67     64.75 o   -3
  -3   9   2   5272.63   5126.67     64.75 o    1
   3  -9   2   5271.96   5153.87     62.19 o   -3
  -3   9  -2   5271.96   5153.87     62.19 o    1
   2   8   2   4127.65   3899.84     51.60 o   -4
   2  -9  -2   4127.65   3899.84     51.60 o   -3
  -2  -8  -2   4127.65   3899.84     51.60 o   -2
  -2   9   2   4127.65   3899.84     51.60 o    1
   2   8  -2   4129.58   4223.77     59.01 o   -4
   2  -9   2   4129.58   4223.77     59.01 o   -3
  -2  -8   2   4129.58   4223.77     59.01 o   -2
  -2   9  -2   4129.58   4223.77     59.01 o    1
   1  -9  -2  12413.40  12651.80    114.93 o   -3
  -1   9   2  12413.40  12651.80    114.93 o    1
   1  -9   2  12413.50  12422.90    110.30 o   -3
  -1   9  -2  12413.50  12422.90    110.30 o    1
   0   9   2  14167.40  14114.00    112.72 o   -4
   0  -9  -2  14167.40  14114.00    112.72 o   -3
   0  -9  -2  14167.40  14114.00    112.72 o   -2
   0   9   2  14167.40  14114.00    112.72 o    1
   0   9  -2  14165.30  14112.10    112.70 o   -4
   0  -9   2  14165.30  14112.10    112.70 o   -3
   0  -9   2  14165.30  14112.10    112.70 o   -2
   0   9  -2  14165.30  14112.10    112.70 o    1
  -1  -9  -2   2183.55   2239.43     41.42 o   -3
   1   9   2   2183.55   2239.43     41.42 o    1
  -1  -9   2   2183.51   2183.84     40.57 o   -3
   1   9  -2   2183.51   2183.84     40.57 o    1
  -2  10   2   4490.10   4540.50     75.68 o   -4
  -2  -9  -2   4490.10   4540.50     75.68 o   -3
   2 -10  -2   4490.10   4540.50     75.68 o   -2
   2   9   2   4490.10   4540.50     75.68 o    1
  -2  10  -2   4489.75   4394.01     57.82 o   -4
  -2  -9   2   4489.75   4394.01     57.82 o   -3
   2 -10   2   4489.75   4394.01     57.82 o   -2
   2   9  -2   4489.75   4394.01     57.82 o    1
  -3  -9  -2   2665.61   2761.81     52.21 o   -3
   3   9   2   2665.61   2761.81     52.21 o    1
  -3  -9   2   2663.49   2759.32     43.70 o   -3
   3   9  -2   2663.49   2759.32     43.70 o    1
  -4  11   2  16622.20  16515.40    149.97 o   -4
  -4  -9  -2  16622.20  16515.40    149.97 o   -3
   4 -11  -2  16622.20  16515.40    149.97 o   -2
   4   9   2  16622.20  16515.40    149.97 o    1
  -4  11  -2  16621.90  16342.10    124.83 o   -4
  -4  -9   2  16621.90  16342.10    124.83 o   -3
   4 -11   2  16621.90  16342.10    124.83 o   -2
   4   9  -2  16621.90  16342.10    124.83 o    1
  -5  -9  -2   1016.31   1040.93     42.44 o   -3
   5   9   2   1016.31   1040.93     42.44 o    1
  -5  -9   2   1017.91    960.74     37.91 o   -3
   5   9  -2   1017.91    960.74     37.91 o    1
  -6  12   2  10559.60  10479.50    150.69 o   -4
  -6  -9  -2  10559.60  10479.50    150.69 o   -3
   6 -12  -2  10559.60  10479.50    150.69 o   -2
   6   9   2  10559.60  10479.50    150.69 o    1
  -6  12  -2  10559.40  10145.10    131.92 o   -4
  -6  -9   2  10559.40  10145.10    131.92 o   -3
   6 -12   2  10559.40  10145.10    131.92 o   -2
   6   9  -2  10559.40  10145.10    131.92 o    1
  -7  -9  -2   4175.51   3826.17    107.34 o   -3
   7   9   2   4175.51   3826.17    107.34 o    1
  -7  -9   2   4175.44   4235.39     94.56 o   -3
   7   9  -2   4175.44   4235.39     94.56 o    1
  -8  13   2    926.21    946.30     59.62 o   -4
  -8  -9  -2    926.21    946.30     59.62 o   -3
   8 -13  -2    926.21    946.30     59.62 o   -2
   8   9   2    926.21    946.30     59.62 o    1
  -8  13  -2    927.28    967.00     61.32 o   -4
  -8  -9   2    927.28    967.00     61.32 o   -3
   8 -13   2    927.28    967.00     61.32 o   -2
   8   9  -2    927.28    967.00     61.32 o    1
  -9  -9  -2   2478.48   2286.49     90.67 o   -3
   9   9   2   2478.48   2286.49     90.67 o    1
  -9  -9   2   2478.45   2106.58     92.08 o   -3
   9   9  -2   2478.45   2106.58     92.08 o    1
 -10  14   2    425.53    461.74     53.41 o   -4
 -10  -9  -2    425.53    461.74     53.41 o   -3
  10 -14  -2    425.53    461.74     53.41 o   -2
  10   9   2    425.53    461.74     53.41 o    1
 -10  14  -2    425.53    378.96     50.02 o   -4
 -10  -9   2    425.53    378.96     50.02 o   -3
  10 -14   2    425.53    378.96     50.02 o   -2
  10   9  -2    425.53    378.96     50.02 o    1
 -11  -9  -2     92.59     55.38     33.91 <   -3
  11   9   2     92.59     55.38     33.91 <    1
 -11  -9   2     92.58    100.31     45.77 <   -3
  11   9  -2     92.58    100.31     45.77 <    1
  13 -10  -2    208.83     38.71     76.02 <   -3
 -13  10   2    208.83     38.71     76.02 <    1
  13 -10   2    208.53    200.92     49.74 o   -3
 -13  10  -2    208.53    200.92     49.74 o    1
  12   4   2   1114.00   1121.89     86.23 o   -4
  12 -10  -2   1114.00   1121.89     86.23 o   -3
 -12  -4  -2   1114.00   1121.89     86.23 o   -2
 -12  10   2   1114.00   1121.89     86.23 o    1
  12   4  -2   1113.80    991.32     74.36 o   -4
  12 -10   2   1113.80    991.32     74.36 o   -3
 -12  -4   2   1113.80    991.32     74.36 o   -2
 -12  10  -2   1113.80    991.32     74.36 o    1
  11 -10  -2    429.95    453.68     64.17 o   -3
 -11  10   2    429.95    453.68     64.17 o    1
  11 -10   2    430.77    422.56     55.40 o   -3
 -11  10  -2    430.77    422.56     55.40 o    1
  10   5   2   3400.02   3235.26    125.71 o   -4
  10 -10  -2   3400.02   3235.26    125.71 o   -3
 -10  -5  -2   3400.02   3235.26    125.71 o   -2
 -10  10   2   3400.02   3235.26    125.71 o    1
  10   5  -2   3400.37   3397.18    108.14 o   -4
  10 -10   2   3400.37   3397.18    108.14 o   -3
 -10  -5   2   3400.37   3397.18    108.14 o   -2
 -10  10  -2   3400.37   3397.18    108.14 o    1
   9 -10  -2    613.34    469.62     55.13 o   -3
  -9  10   2    613.34    469.62     55.13 o    1
   9 -10   2    614.13    561.76     70.96 o   -3
  -9  10  -2    614.13    561.76     70.96 o    1
   8   6   2   6237.98   6551.60    142.52 o   -4
   8 -10  -2   6237.98   6551.60    142.52 o   -3
  -8  -6  -2   6237.98   6551.60    142.52 o   -2
  -8  10   2   6237.98   6551.60    142.52 o    1
   8   6  -2   6238.41   5691.89    134.87 o   -4
   8 -10   2   6238.41   5691.89    134.87 o   -3
  -8  -6   2   6238.41   5691.89    134.87 o   -2
  -8  10  -2   6238.41   5691.89    134.87 o    1
   7 -10  -2   2834.24   2856.14     75.15 o   -3
  -7  10   2   2834.24   2856.14     75.15 o    1
   7 -10   2   2834.35   2944.59     91.88 o   -3
  -7  10  -2   2834.35   2944.59     91.88 o    1
   6   7   2   2297.60   1989.60     59.14 o   -4
   6 -10  -2   2297.60   1989.60     59.14 o   -3
  -6  -7  -2   2297.60   1989.60     59.14 o   -2
  -6  10   2   2297.60   1989.60     59.14 o    1
   6   7  -2   2297.20   2040.35     65.67 o   -4
   6 -10   2   2297.20   2040.35     65.67 o   -3
  -6  -7   2   2297.20   2040.35     65.67 o   -2
  -6  10  -2   2297.20   2040.35     65.67 o    1
   5 -10  -2   9178.60   9245.50    115.14 o   -3
  -5  10   2   9178.60   9245.50    115.14 o    1
   5 -10   2   9177.86   9057.33    110.00 o   -3
  -5  10  -2   9177.86   9057.33    110.00 o    1
   4   8   2  11775.20  11971.50    103.37 o   -4
   4 -10  -2  11775.20  11971.50    103.37 o   -3
  -4  -8  -2  11775.20  11971.50    103.37 o   -2
  -4  10   2  11775.20  11971.50    103.37 o    1
   4   8  -2  11775.30  11707.10    121.59 o   -4
   4 -10   2  11775.30  11707.10    121.59 o   -3
  -4  -8   2  11775.30  11707.10    121.59 o   -2
  -4  10  -2  11775.30  11707.10    121.59 o    1
   3 -10  -2   3288.11   3271.99     47.16 o   -3
  -3  10   2   3288.11   3271.99     47.16 o    1
   3 -10   2   3288.94   3126.47     55.68 o   -3
  -3  10  -2   3288.94   3126.47     55.68 o    1
   2   9   2   4591.47   4397.59     57.87 o   -4
   2 -10  -2   4591.47   4397.59     57.87 o   -3
  -2  -9  -2   4591.47   4397.59     57.87 o   -2
  -2  10   2   4591.47   4397.59     57.87 o    1
   2   9  -2   4591.23   4543.68     75.73 o   -4
   2 -10   2   4591.23   4543.68     75.73 o   -3
  -2  -9   2   4591.23   4543.68     75.73 o   -2
  -2  10  -2   4591.23   4543.68     75.73 o    1
   1 -10  -2   2464.48   2430.87     45.13 o   -3
  -1  10   2   2464.48   2430.87     45.13 o    1
   1 -10   2   2466.49   2519.10     45.68 o   -3
  -1  10  -2   2466.49   2519.10     45.68 o    1
   0  10   2  21098.10  20800.20    145.96 o   -4
   0 -10  -2  21098.10  20800.20    145.96 o   -3
   0 -10  -2  21098.10  20800.20    145.96 o   -2
   0  10   2  21098.10  20800.20    145.96 o    1
   0  10  -2  21098.90  20801.00    145.96 o   -4
   0 -10   2  21098.90  20801.00    145.96 o   -3
   0 -10   2  21098.90  20801.00    145.96 o   -2
   0  10  -2  21098.90  20801.00    145.96 o    1
  -1 -10  -2   1633.70   1726.94     37.97 o   -3
   1  10   2   1633.70   1726.94     37.97 o    1
  -1 -10   2   1634.92   1687.05     38.25 o   -3
   1  10  -2   1634.92   1687.05     38.25 o    1
  -2  11   2  15080.50  14776.80    162.86 o   -4
  -2 -10  -2  15080.50  14776.80    162.86 o   -3
   2 -11  -2  15080.50  14776.80    162.86 o   -2
   2  10   2  15080.50  14776.80    162.86 o    1
  -2  11  -2  15078.90  14633.20    120.56 o   -4
  -2 -10   2  15078.90  14633.20    120.56 o   -3
   2 -11   2  15078.90  14633.20    120.56 o   -2
   2  10  -2  15078.90  14633.20    120.56 o    1
  -3 -10  -2   6984.40   7301.15     97.65 o   -3
   3  10   2   6984.40   7301.15     97.65 o    1
  -3 -10   2   6983.71   7100.38     70.82 o   -3
   3  10  -2   6983.71   7100.38     70.82 o    1
  -4  12   2   1372.92   1461.42     44.10 o   -4
  -4 -10  -2   1372.92   1461.42     44.10 o   -3
   4 -12  -2   1372.92   1461.42     44.10 o   -2
   4  10   2   1372.92   1461.42     44.10 o    1
  -4  12  -2   1373.61   1368.61     39.86 o   -4
  -4 -10   2   1373.61   1368.61     39.86 o   -3
   4 -12   2   1373.61   1368.61     39.86 o   -2
   4  10  -2   1373.61   1368.61     39.86 o    1
  -5 -10  -2   4261.21   4443.53     79.56 o   -3
   5  10   2   4261.21   4443.53     79.56 o    1
  -5 -10   2   4261.55   4135.40     77.00 o   -3
   5  10  -2   4261.55   4135.40     77.00 o    1
  -6  13   2    694.25    631.95     37.87 o   -4
  -6 -10  -2    694.25    631.95     37.87 o   -3
   6 -13  -2    694.25    631.95     37.87 o   -2
   6  10   2    694.25    631.95     37.87 o    1
  -6  13  -2    694.28    521.21     35.33 o   -4
  -6 -10   2    694.28    521.21     35.33 o   -3
   6 -13   2    694.28    521.21     35.33 o   -2
   6  10  -2    694.28    521.21     35.33 o    1
  -7 -10  -2    142.70    174.91     25.71 o   -3
   7  10   2    142.70    174.91     25.71 o    1
  -7 -10   2    142.86    146.09     25.71 o   -3
   7  10  -2    142.86    146.09     25.71 o    1
  -8  14   2   1437.96   1451.38     74.93 o   -4
  -8 -10  -2   1437.96   1451.38     74.93 o   -3
   8 -14  -2   1437.96   1451.38     74.93 o   -2
   8  10   2   1437.96   1451.38     74.93 o    1
  -8  14  -2   1437.39   1325.81     58.81 o   -4
  -8 -10   2   1437.39   1325.81     58.81 o   -3
   8 -14   2   1437.39   1325.81     58.81 o   -2
   8  10  -2   1437.39   1325.81     58.81 o    1
  -9 -10  -2   3080.43   2854.63    106.32 o   -3
   9  10   2   3080.43   2854.63    106.32 o    1
  -9 -10   2   3078.34   3015.84    109.73 o   -3
   9  10  -2   3078.34   3015.84    109.73 o    1
 -10  15   2    310.12    259.71     47.19 o   -4
 -10 -10  -2    310.12    259.71     47.19 o   -3
  10 -15  -2    310.12    259.71     47.19 o   -2
  10  10   2    310.12    259.71     47.19 o    1
 -10  15  -2    310.48    281.46     47.76 o   -4
 -10 -10   2    310.48    281.46     47.76 o   -3
  10 -15   2    310.48    281.46     47.76 o   -2
  10  10  -2    310.48    281.46     47.76 o    1
 -11 -10  -2    771.81    738.31     68.43 o   -3
  11  10   2    771.81    738.31     68.43 o    1
 -11 -10   2    771.11    786.14     87.10 o   -3
  11  10  -2    771.11    786.14     87.10 o    1
  12   5   2   2819.27   2988.85    132.94 o   -4
  12 -11  -2   2819.27   2988.85    132.94 o   -3
 -12  -5  -2   2819.27   2988.85    132.94 o   -2
 -12  11   2   2819.27   2988.85    132.94 o    1
  12   5  -2   2819.39   2810.33    109.74 o   -4
  12 -11   2   2819.39   2810.33    109.74 o   -3
 -12  -5   2   2819.39   2810.33    109.74 o   -2
 -12  11  -2   2819.39   2810.33    109.74 o    1
  11 -11  -2   1251.15   1216.06     92.52 o   -3
 -11  11   2   1251.15   1216.06     92.52 o    1
  11 -11   2   1251.83   1286.17     80.92 o   -3
 -11  11  -2   1251.83   1286.17     80.92 o    1
  10   6   2   1301.90   1374.67     87.65 o   -4
  10 -11  -2   1301.90   1374.67     87.65 o   -3
 -10  -6  -2   1301.90   1374.67     87.65 o   -2
 -10  11   2   1301.90   1374.67     87.65 o    1
  10   6  -2   1300.96   1135.12     66.74 o   -4
  10 -11   2   1300.96   1135.12     66.74 o   -3
 -10  -6   2   1300.96   1135.12     66.74 o   -2
 -10  11  -2   1300.96   1135.12     66.74 o    1
   9 -11  -2   5366.73   5510.72    189.62 o   -3
  -9  11   2   5366.73   5510.72    189.62 o    1
   9 -11   2   5365.43   5359.53    139.04 o   -3
  -9  11  -2   5365.43   5359.53    139.04 o    1
   8   7   2   7335.38   7073.91    154.22 o   -4
   8 -11  -2   7335.38   7073.91    154.22 o   -3
  -8  -7  -2   7335.38   7073.91    154.22 o   -2
  -8  11   2   7335.38   7073.91    154.22 o    1
   8   7  -2   7336.06   7087.60    152.52 o   -4
   8 -11   2   7336.06   7087.60    152.52 o   -3
  -8  -7   2   7336.06   7087.60    152.52 o   -2
  -8  11  -2   7336.06   7087.60    152.52 o    1
   7 -11  -2   2119.45   2042.52     78.19 o   -3
  -7  11   2   2119.45   2042.52     78.19 o    1
   7 -11   2   2120.07   2030.53     77.33 o   -3
  -7  11  -2   2120.07   2030.53     77.33 o    1
   6   8   2   2609.22   2389.12     57.75 o   -4
   6 -11  -2   2609.22   2389.12     57.75 o   -3
  -6  -8  -2   2609.22   2389.12     57.75 o   -2
  -6  11   2   2609.22   2389.12     57.75 o    1
   6   8  -2   2609.29   2369.91     72.47 o   -4
   6 -11   2   2609.29   2369.91     72.47 o   -3
  -6  -8   2   2609.29   2369.91     72.47 o   -2
  -6  11  -2   2609.29   2369.91     72.47 o    1
   5 -11  -2   1970.30   1996.04     51.29 o   -3
  -5  11   2   1970.30   1996.04     51.29 o    1
   5 -11   2   1974.44   1864.18     53.82 o   -3
  -5  11  -2   1974.44   1864.18     53.82 o    1
   4   9   2  16720.70  16351.40    124.90 o   -4
   4 -11  -2  16720.70  16351.40    124.90 o   -3
  -4  -9  -2  16720.70  16351.40    124.90 o   -2
  -4  11   2  16720.70  16351.40    124.90 o    1
   4   9  -2  16720.30  16524.00    150.05 o   -4
   4 -11   2  16720.30  16524.00    150.05 o   -3
  -4  -9   2  16720.30  16524.00    150.05 o   -2
  -4  11  -2  16720.30  16524.00    150.05 o    1
   3 -11  -2   2003.87   2074.88     35.14 o   -3
  -3  11   2   2003.87   2074.88     35.14 o    1
   3 -11   2   2003.51   2006.65     43.36 o   -3
  -3  11  -2   2003.51   2006.65     43.36 o    1
   2  10   2  15034.60  14629.90    120.53 o   -4
   2 -11  -2  15034.60  14629.90    120.53 o   -3
  -2 -10  -2  15034.60  14629.90    120.53 o   -2
  -2  11   2  15034.60  14629.90    120.53 o    1
   2  10  -2  15032.90  14770.50    162.79 o   -4
   2 -11   2  15032.90  14770.50    162.79 o   -3
  -2 -10   2  15032.90  14770.50    162.79 o   -2
  -2  11  -2  15032.90  14770.50    162.79 o    1
   1 -11  -2   7463.15   7440.81     94.09 o   -3
  -1  11   2   7463.15   7440.81     94.09 o    1
   1 -11   2   7461.68   7312.62     85.82 o   -3
  -1  11  -2   7461.68   7312.62     85.82 o    1
   0  11   2   1792.27   1793.67     33.66 o   -4
   0 -11  -2   1792.27   1793.67     33.66 o   -3
   0 -11  -2   1792.27   1793.67     33.66 o   -2
   0  11   2   1792.27   1793.67     33.66 o    1
   0  11  -2   1792.72   1793.97     33.67 o   -4
   0 -11   2   1792.72   1793.97     33.67 o   -3
   0 -11   2   1792.72   1793.97     33.67 o   -2
   0  11  -2   1792.72   1793.97     33.67 o    1
  -1 -11  -2   5803.43   6178.30     86.97 o   -3
   1  11   2   5803.43   6178.30     86.97 o    1
  -1 -11   2   5803.32   6109.70     75.85 o   -3
   1  11  -2   5803.32   6109.70     75.85 o    1
  -2  12   2    968.12    911.41     32.79 o   -4
  -2 -11  -2    968.12    911.41     32.79 o   -3
   2 -12  -2    968.12    911.41     32.79 o   -2
   2  11   2    968.12    911.41     32.79 o    1
  -2  12  -2    968.30   1000.86     28.84 o   -4
  -2 -11   2    968.30   1000.86     28.84 o   -3
   2 -12   2    968.30   1000.86     28.84 o   -2
   2  11  -2    968.30   1000.86     28.84 o    1
  -3 -11  -2    247.68    272.44     20.35 o   -3
   3  11   2    247.68    272.44     20.35 o    1
  -3 -11   2    247.72    309.75     22.89 o   -3
   3  11  -2    247.72    309.75     22.89 o    1
  -4  13   2   2386.98   2507.61     54.61 o   -4
  -4 -11  -2   2386.98   2507.61     54.61 o   -3
   4 -13  -2   2386.98   2507.61     54.61 o   -2
   4  11   2   2386.98   2507.61     54.61 o    1
  -4  13  -2   2386.27   2425.98     55.17 o   -4
  -4 -11   2   2386.27   2425.98     55.17 o   -3
   4 -13   2   2386.27   2425.98     55.17 o   -2
   4  11  -2   2386.27   2425.98     55.17 o    1
  -5 -11  -2   5364.25   5318.59    104.38 o   -3
   5  11   2   5364.25   5318.59    104.38 o    1
  -5 -11   2   5361.13   5178.87     90.19 o   -3
   5  11  -2   5361.13   5178.87     90.19 o    1
  -6  14   2    345.10    350.44     31.65 o   -4
  -6 -11  -2    345.10    350.44     31.65 o   -3
   6 -14  -2    345.10    350.44     31.65 o   -2
   6  11   2    345.10    350.44     31.65 o    1
  -6  14  -2    345.39    289.95     30.52 o   -4
  -6 -11   2    345.39    289.95     30.52 o   -3
   6 -14   2    345.39    289.95     30.52 o   -2
   6  11  -2    345.39    289.95     30.52 o    1
  -7 -11  -2   1540.02   1522.12     61.70 o   -3
   7  11   2   1540.02   1522.12     61.70 o    1
  -7 -11   2   1539.45   1598.60     64.82 o   -3
   7  11  -2   1539.45   1598.60     64.82 o    1
  -8  15   2    920.34    886.40     51.16 o   -4
  -8 -11  -2    920.34    886.40     51.16 o   -3
   8 -15  -2    920.34    886.40     51.16 o   -2
   8  11   2    920.34    886.40     51.16 o    1
  -8  15  -2    920.39    810.91     49.46 o   -4
  -8 -11   2    920.39    810.91     49.46 o   -3
   8 -15   2    920.39    810.91     49.46 o   -2
   8  11  -2    920.39    810.91     49.46 o    1
  -9 -11  -2    655.30    639.53     61.92 o   -3
   9  11   2    655.30    639.53     61.92 o    1
  -9 -11   2    654.68    599.12     49.48 o   -3
   9  11  -2    654.68    599.12     49.48 o    1
 -10  16   2    184.99    138.17     45.21 o   -4
 -10 -11  -2    184.99    138.17     45.21 o   -3
  10 -16  -2    184.99    138.17     45.21 o   -2
  10  11   2    184.99    138.17     45.21 o    1
 -10  16  -2    184.65    120.09     45.21 <   -4
 -10 -11   2    184.65    120.09     45.21 <   -3
  10 -16   2    184.65    120.09     45.21 <   -2
  10  11  -2    184.65    120.09     45.21 <    1
  12   6   2   3709.05   4154.44    161.85 o   -4
  12 -12  -2   3709.05   4154.44    161.85 o   -3
 -12  -6  -2   3709.05   4154.44    161.85 o   -2
 -12  12   2   3709.05   4154.44    161.85 o    1
  12   6  -2   3709.28   3961.66    131.86 o   -4
  12 -12   2   3709.28   3961.66    131.86 o   -3
 -12  -6   2   3709.28   3961.66    131.86 o   -2
 -12  12  -2   3709.28   3961.66    131.86 o    1
  11 -12  -2    899.60    980.52     88.80 o   -3
 -11  12   2    899.60    980.52     88.80 o    1
  11 -12   2    899.67    896.52     73.25 o   -3
 -11  12  -2    899.67    896.52     73.25 o    1
  10   7   2   1147.34   1284.65     88.79 o   -4
  10 -12  -2   1147.34   1284.65     88.79 o   -3
 -10  -7  -2   1147.34   1284.65     88.79 o   -2
 -10  12   2   1147.34   1284.65     88.79 o    1
  10   7  -2   1147.64   1005.20     65.32 o   -4
  10 -12   2   1147.64   1005.20     65.32 o   -3
 -10  -7   2   1147.64   1005.20     65.32 o   -2
 -10  12  -2   1147.64   1005.20     65.32 o    1
   9 -12  -2   1257.15   1129.85     71.31 o   -3
  -9  12   2   1257.15   1129.85     71.31 o    1
   9 -12   2   1259.59   1354.02     75.82 o   -3
  -9  12  -2   1259.59   1354.02     75.82 o    1
   8   8   2   9880.63   9693.59    188.35 o   -4
   8 -12  -2   9880.63   9693.59    188.35 o   -3
  -8  -8  -2   9880.63   9693.59    188.35 o   -2
  -8  12   2   9880.63   9693.59    188.35 o    1
   8   8  -2   9880.02   9504.93    184.65 o   -4
   8 -12   2   9880.02   9504.93    184.65 o   -3
  -8  -8   2   9880.02   9504.93    184.65 o   -2
  -8  12  -2   9880.02   9504.93    184.65 o    1
   7 -12  -2   1118.00    925.09     47.24 o   -3
  -7  12   2   1118.00    925.09     47.24 o    1
   7 -12   2   1117.30   1000.40     61.11 o   -3
  -7  12  -2   1117.30   1000.40     61.11 o    1
   6   9   2  10484.80  10140.90    131.87 o   -4
   6 -12  -2  10484.80  10140.90    131.87 o   -3
  -6  -9  -2  10484.80  10140.90    131.87 o   -2
  -6  12   2  10484.80  10140.90    131.87 o    1
   6   9  -2  10484.40  10474.70    150.62 o   -4
   6 -12   2  10484.40  10474.70    150.62 o   -3
  -6  -9   2  10484.40  10474.70    150.62 o   -2
  -6  12  -2  10484.40  10474.70    150.62 o    1
   5 -12  -2   5054.07   4824.51     83.91 o   -3
  -5  12   2   5054.07   4824.51     83.91 o    1
   5 -12   2   5051.52   4929.97     83.36 o   -3
  -5  12  -2   5051.52   4929.97     83.36 o    1
   4  10   2   1466.99   1369.20     39.88 o   -4
   4 -12  -2   1466.99   1369.20     39.88 o   -3
  -4 -10  -2   1466.99   1369.20     39.88 o   -2
  -4  12   2   1466.99   1369.20     39.88 o    1
   4  10  -2   1467.07   1462.49     44.13 o   -4
   4 -12   2   1467.07   1462.49     44.13 o   -3
  -4 -10   2   1467.07   1462.49     44.13 o   -2
  -4  12  -2   1467.07   1462.49     44.13 o    1
   3 -12  -2   5368.68   5639.93     65.49 o   -3
  -3  12   2   5368.68   5639.93     65.49 o    1
   3 -12   2   5367.78   5640.29     87.72 o   -3
  -3  12  -2   5367.78   5640.29     87.72 o    1
   2  11   2    960.56   1000.69     28.83 o   -4
   2 -12  -2    960.56   1000.69     28.83 o   -3
  -2 -11  -2    960.56   1000.69     28.83 o   -2
  -2  12   2    960.56   1000.69     28.83 o    1
   2  11  -2    960.86    911.47     32.79 o   -4
   2 -12   2    960.86    911.47     32.79 o   -3
  -2 -11   2    960.86    911.47     32.79 o   -2
  -2  12  -2    960.86    911.47     32.79 o    1
   1 -12  -2    398.86    483.96     26.29 o   -3
  -1  12   2    398.86    483.96     26.29 o    1
   1 -12   2    398.52    465.88     29.97 o   -3
  -1  12  -2    398.52    465.88     29.97 o    1
   0  12   2   2963.32   2987.33     50.11 o   -4
   0 -12  -2   2963.32   2987.33     50.11 o   -3
   0 -12  -2   2963.32   2987.33     50.11 o   -2
   0  12   2   2963.32   2987.33     50.11 o    1
   0  12  -2   2962.91   2987.00     50.10 o   -4
   0 -12   2   2962.91   2987.00     50.10 o   -3
   0 -12   2   2962.91   2987.00     50.10 o   -2
   0  12  -2   2962.91   2987.00     50.10 o    1
  -1 -12  -2   6595.31   6784.02     85.86 o   -3
   1  12   2   6595.31   6784.02     85.86 o    1
  -1 -12   2   6593.69   6645.02     77.04 o   -3
   1  12  -2   6593.69   6645.02     77.04 o    1
  -2  13   2    356.87    360.60     22.61 o   -4
  -2 -12  -2    356.87    360.60     22.61 o   -3
   2 -13  -2    356.87    360.60     22.61 o   -2
   2  12   2    356.87    360.60     22.61 o    1
  -2  13  -2    357.08    362.28     22.89 o   -4
  -2 -12   2    357.08    362.28     22.89 o   -3
   2 -13   2    357.08    362.28     22.89 o   -2
   2  12  -2    357.08    362.28     22.89 o    1
  -3 -12  -2   2676.62   2741.51     51.04 o   -3
   3  12   2   2676.62   2741.51     51.04 o    1
  -3 -12   2   2675.73   2740.30     58.98 o   -3
   3  12  -2   2675.73   2740.30     58.98 o    1
  -4  14   2   1438.65   1470.03     46.09 o   -4
  -4 -12  -2   1438.65   1470.03     46.09 o   -3
   4 -14  -2   1438.65   1470.03     46.09 o   -2
   4  12   2   1438.65   1470.03     46.09 o    1
  -4  14  -2   1438.83   1389.15     47.22 o   -4
  -4 -12   2   1438.83   1389.15     47.22 o   -3
   4 -14   2   1438.83   1389.15     47.22 o   -2
   4  12  -2   1438.83   1389.15     47.22 o    1
  -5 -12  -2   1179.84   1115.82     52.34 o   -3
   5  12   2   1179.84   1115.82     52.34 o    1
  -5 -12   2   1178.35   1086.51     52.34 o   -3
   5  12  -2   1178.35   1086.51     52.34 o    1
  -6  15   2    245.42    244.42     30.80 o   -4
  -6 -12  -2    245.42    244.42     30.80 o   -3
   6 -15  -2    245.42    244.42     30.80 o   -2
   6  12   2    245.42    244.42     30.80 o    1
  -6  15  -2    245.21    214.76     29.11 o   -4
  -6 -12   2    245.21    214.76     29.11 o   -3
   6 -15   2    245.21    214.76     29.11 o   -2
   6  12  -2    245.21    214.76     29.11 o    1
  -7 -12  -2   1146.57   1142.12     57.71 o   -3
   7  12   2   1146.57   1142.12     57.71 o    1
  -7 -12   2   1148.40   1080.60     57.42 o   -3
   7  12  -2   1148.40   1080.60     57.42 o    1
  -8  16   2   5638.44   5383.04    122.46 o   -4
  -8 -12  -2   5638.44   5383.04    122.46 o   -3
   8 -16  -2   5638.44   5383.04    122.46 o   -2
   8  12   2   5638.44   5383.04    122.46 o    1
  -8  16  -2   5637.38   5499.72    124.41 o   -4
  -8 -12   2   5637.38   5499.72    124.41 o   -3
   8 -16   2   5637.38   5499.72    124.41 o   -2
   8  12  -2   5637.38   5499.72    124.41 o    1
  -9 -12  -2   2930.88   2797.71    110.28 o   -3
   9  12   2   2930.88   2797.71    110.28 o    1
  -9 -12   2   2930.76   2843.09    113.96 o   -3
   9  12  -2   2930.76   2843.09    113.96 o    1
 -10  17   2   1048.63   1095.82     78.60 o   -4
 -10 -12  -2   1048.63   1095.82     78.60 o   -3
  10 -17  -2   1048.63   1095.82     78.60 o   -2
  10  12   2   1048.63   1095.82     78.60 o    1
 -10  17  -2   1048.61    952.49     74.92 o   -4
 -10 -12   2   1048.61    952.49     74.92 o   -3
  10 -17   2   1048.61    952.49     74.92 o   -2
  10  12  -2   1048.61    952.49     74.92 o    1
  12   7   2   5259.05   5309.15    185.31 o   -4
  12 -13  -2   5259.05   5309.15    185.31 o   -3
 -12  -7  -2   5259.05   5309.15    185.31 o   -2
 -12  13   2   5259.05   5309.15    185.31 o    1
  12   7  -2   5258.83   5709.75    162.93 o   -4
  12 -13   2   5258.83   5709.75    162.93 o   -3
 -12  -7   2   5258.83   5709.75    162.93 o   -2
 -12  13  -2   5258.83   5709.75    162.93 o    1
  11 -13  -2    412.68    295.65     54.83 o   -3
 -11  13   2    412.68    295.65     54.83 o    1
  11 -13   2    412.57    293.40     49.75 o   -3
 -11  13  -2    412.57    293.40     49.75 o    1
  10   8   2   5279.59   5147.52    145.60 o   -4
  10 -13  -2   5279.59   5147.52    145.60 o   -3
 -10  -8  -2   5279.59   5147.52    145.60 o   -2
 -10  13   2   5279.59   5147.52    145.60 o    1
  10   8  -2   5279.34   5149.08    144.18 o   -4
  10 -13   2   5279.34   5149.08    144.18 o   -3
 -10  -8   2   5279.34   5149.08    144.18 o   -2
 -10  13  -2   5279.34   5149.08    144.18 o    1
   9 -13  -2   2721.11   2789.45    106.27 o   -3
  -9  13   2   2721.11   2789.45    106.27 o    1
   9 -13   2   2719.12   2709.34    104.02 o   -3
  -9  13  -2   2719.12   2709.34    104.02 o    1
   8   9   2   1055.65    967.54     61.35 o   -4
   8 -13  -2   1055.65    967.54     61.35 o   -3
  -8  -9  -2   1055.65    967.54     61.35 o   -2
  -8  13   2   1055.65    967.54     61.35 o    1
   8   9  -2   1055.07    947.03     59.67 o   -4
   8 -13   2   1055.07    947.03     59.67 o   -3
  -8  -9   2   1055.07    947.03     59.67 o   -2
  -8  13  -2   1055.07    947.03     59.67 o    1
   7 -13  -2   3423.50   3367.94     87.09 o   -3
  -7  13   2   3423.50   3367.94     87.09 o    1
   7 -13   2   3422.94   3350.21     86.81 o   -3
  -7  13  -2   3422.94   3350.21     86.81 o    1
   6  10   2    678.41    521.12     35.33 o   -4
   6 -13  -2    678.41    521.12     35.33 o   -3
  -6 -10  -2    678.41    521.12     35.33 o   -2
  -6  13   2    678.41    521.12     35.33 o    1
   6  10  -2    678.71    631.95     37.87 o   -4
   6 -13   2    678.71    631.95     37.87 o   -3
  -6 -10   2    678.71    631.95     37.87 o   -2
  -6  13  -2    678.71    631.95     37.87 o    1
   5 -13  -2    352.53    381.57     29.96 o   -3
  -5  13   2    352.53    381.57     29.96 o    1
   5 -13   2    352.47    358.96     33.07 o   -3
  -5  13  -2    352.47    358.96     33.07 o    1
   4  11   2   2353.35   2425.67     55.17 o   -4
   4 -13  -2   2353.35   2425.67     55.17 o   -3
  -4 -11  -2   2353.35   2425.67     55.17 o   -2
  -4  13   2   2353.35   2425.67     55.17 o    1
   4  11  -2   2353.53   2506.92     54.60 o   -4
   4 -13   2   2353.53   2506.92     54.60 o   -3
  -4 -11   2   2353.53   2506.92     54.60 o   -2
  -4  13  -2   2353.53   2506.92     54.60 o    1
   3 -13  -2   5354.07   5488.79     78.56 o   -3
  -3  13   2   5354.07   5488.79     78.56 o    1
   3 -13   2   5354.58   5245.38     71.44 o   -3
  -3  13  -2   5354.58   5245.38     71.44 o    1
   2  12   2    337.85    362.25     22.89 o   -4
   2 -13  -2    337.85    362.25     22.89 o   -3
  -2 -12  -2    337.85    362.25     22.89 o   -2
  -2  13   2    337.85    362.25     22.89 o    1
   2  12  -2    337.56    360.55     22.60 o   -4
   2 -13   2    337.56    360.55     22.60 o   -3
  -2 -12   2    337.56    360.55     22.60 o   -2
  -2  13  -2    337.56    360.55     22.60 o    1
   1 -13  -2   3401.47   3475.68     66.43 o   -3
  -1  13   2   3401.47   3475.68     66.43 o    1
   1 -13   2   3399.41   3382.96     64.73 o   -3
  -1  13  -2   3399.41   3382.96     64.73 o    1
   0  13   2   1822.88   1753.32     37.33 o   -4
   0 -13  -2   1822.88   1753.32     37.33 o   -3
   0 -13  -2   1822.88   1753.32     37.33 o   -2
   0  13   2   1822.88   1753.32     37.33 o    1
   0  13  -2   1823.02   1753.40     37.34 o   -4
   0 -13   2   1823.02   1753.40     37.34 o   -3
   0 -13   2   1823.02   1753.40     37.34 o   -2
   0  13  -2   1823.02   1753.40     37.34 o    1
  -1 -13  -2   1434.41   1486.07     39.63 o   -3
   1  13   2   1434.41   1486.07     39.63 o    1
  -1 -13   2   1432.63   1490.81     40.20 o   -3
   1  13  -2   1432.63   1490.81     40.20 o    1
  -2  14   2    170.20    185.63     19.21 o   -4
  -2 -13  -2    170.20    185.63     19.21 o   -3
   2 -14  -2    170.20    185.63     19.21 o   -2
   2  13   2    170.20    185.63     19.21 o    1
  -2  14  -2    170.06    228.31     23.74 o   -4
  -2 -13   2    170.06    228.31     23.74 o   -3
   2 -14   2    170.06    228.31     23.74 o   -2
   2  13  -2    170.06    228.31     23.74 o    1
  -3 -13  -2   1670.51   1659.81     44.74 o   -3
   3  13   2   1670.51   1659.81     44.74 o    1
  -3 -13   2   1672.26   1691.59     48.41 o   -3
   3  13  -2   1672.26   1691.59     48.41 o    1
  -4  15   2   8630.44   8550.74    131.78 o   -4
  -4 -13  -2   8630.44   8550.74    131.78 o   -3
   4 -15  -2   8630.44   8550.74    131.78 o   -2
   4  13   2   8630.44   8550.74    131.78 o    1
  -4  15  -2   8627.90   8602.88    147.07 o   -4
  -4 -13   2   8627.90   8602.88    147.07 o   -3
   4 -15   2   8627.90   8602.88    147.07 o   -2
   4  13  -2   8627.90   8602.88    147.07 o    1
  -5 -13  -2   4449.82   4547.06    103.39 o   -3
   5  13   2   4449.82   4547.06    103.39 o    1
  -5 -13   2   4451.08   4219.10    100.26 o   -3
   5  13  -2   4451.08   4219.10    100.26 o    1
  -6  16   2   1996.26   2015.68     72.13 o   -4
  -6 -13  -2   1996.26   2015.68     72.13 o   -3
   6 -16  -2   1996.26   2015.68     72.13 o   -2
   6  13   2   1996.26   2015.68     72.13 o    1
  -6  16  -2   1996.21   1968.18     71.00 o   -4
  -6 -13   2   1996.21   1968.18     71.00 o   -3
   6 -16   2   1996.21   1968.18     71.00 o   -2
   6  13  -2   1996.21   1968.18     71.00 o    1
  -7 -13  -2   6532.54   6544.87    133.78 o   -3
   7  13   2   6532.54   6544.87    133.78 o    1
  -7 -13   2   6530.41   6289.13    132.95 o   -3
   7  13  -2   6530.41   6289.13    132.95 o    1
  -8  17   2    400.13    340.83     39.00 o   -4
  -8 -13  -2    400.13    340.83     39.00 o   -3
   8 -17  -2    400.13    340.83     39.00 o   -2
   8  13   2    400.13    340.83     39.00 o    1
  -8  17  -2    399.70    294.21     38.15 o   -4
  -8 -13   2    399.70    294.21     38.15 o   -3
   8 -17   2    399.70    294.21     38.15 o   -2
   8  13  -2    399.70    294.21     38.15 o    1
  -9 -13  -2   1470.41   1410.81     71.32 o   -3
   9  13   2   1470.41   1410.81     71.32 o    1
  -9 -13   2   1470.98   1434.53     72.45 o   -3
   9  13  -2   1470.98   1434.53     72.45 o    1
 -10  18   2   1192.62   1177.66     84.24 o   -4
 -10 -13  -2   1192.62   1177.66     84.24 o   -3
  10 -18  -2   1192.62   1177.66     84.24 o   -2
  10  13   2   1192.62   1177.66     84.24 o    1
 -10  18  -2   1192.72   1334.62     87.07 o   -4
 -10 -13   2   1192.72   1334.62     87.07 o   -3
  10 -18   2   1192.72   1334.62     87.07 o   -2
  10  13  -2   1192.72   1334.62     87.07 o    1
  11 -14  -2   1683.69   1743.20    113.80 o   -3
 -11  14   2   1683.69   1743.20    113.80 o    1
  11 -14   2   1683.77   1426.14     91.72 o   -3
 -11  14  -2   1683.77   1426.14     91.72 o    1
  10   9   2    410.80    378.91     50.01 o   -4
  10 -14  -2    410.80    378.91     50.01 o   -3
 -10  -9  -2    410.80    378.91     50.01 o   -2
 -10  14   2    410.80    378.91     50.01 o    1
  10   9  -2    410.99    461.73     53.41 o   -4
  10 -14   2    410.99    461.73     53.41 o   -3
 -10  -9   2    410.99    461.73     53.41 o   -2
 -10  14  -2    410.99    461.73     53.41 o    1
   9 -14  -2    126.72    110.48     34.76 o   -3
  -9  14   2    126.72    110.48     34.76 o    1
   9 -14   2    126.94    180.55     39.28 o   -3
  -9  14  -2    126.94    180.55     39.28 o    1
   8  10   2   1406.78   1325.64     58.80 o   -4
   8 -14  -2   1406.78   1325.64     58.80 o   -3
  -8 -10  -2   1406.78   1325.64     58.80 o   -2
  -8  14   2   1406.78   1325.64     58.80 o    1
   8  10  -2   1407.16   1451.09     74.92 o   -4
   8 -14   2   1407.16   1451.09     74.92 o   -3
  -8 -10   2   1407.16   1451.09     74.92 o   -2
  -8  14  -2   1407.16   1451.09     74.92 o    1
   7 -14  -2   3177.58   3168.04     86.78 o   -3
  -7  14   2   3177.58   3168.04     86.78 o    1
   7 -14   2   3178.09   3017.90     85.08 o   -3
  -7  14  -2   3178.09   3017.90     85.08 o    1
   6  11   2    292.69    289.87     30.51 o   -4
   6 -14  -2    292.69    289.87     30.51 o   -3
  -6 -11  -2    292.69    289.87     30.51 o   -2
  -6  14   2    292.69    289.87     30.51 o    1
   6  11  -2    292.36    350.33     31.64 o   -4
   6 -14   2    292.36    350.33     31.64 o   -3
  -6 -11   2    292.36    350.33     31.64 o   -2
  -6  14  -2    292.36    350.33     31.64 o    1
   5 -14  -2   3013.72   3077.23     75.71 o   -3
  -5  14   2   3013.72   3077.23     75.71 o    1
   5 -14   2   3011.30   2963.52     81.40 o   -3
  -5  14  -2   3011.30   2963.52     81.40 o    1
   4  12   2   1443.34   1389.18     47.22 o   -4
   4 -14  -2   1443.34   1389.18     47.22 o   -3
  -4 -12  -2   1443.34   1389.18     47.22 o   -2
  -4  14   2   1443.34   1389.18     47.22 o    1
   4  12  -2   1443.18   1470.06     46.09 o   -4
   4 -14   2   1443.18   1470.06     46.09 o   -3
  -4 -12   2   1443.18   1470.06     46.09 o   -2
  -4  14  -2   1443.18   1470.06     46.09 o    1
   3 -14  -2   1137.01   1068.35     39.61 o   -3
  -3  14   2   1137.01   1068.35     39.61 o    1
   3 -14   2   1135.80   1168.04     37.63 o   -3
  -3  14  -2   1135.80   1168.04     37.63 o    1
   2  13   2    158.39    228.28     23.73 o   -4
   2 -14  -2    158.39    228.28     23.73 o   -3
  -2 -13  -2    158.39    228.28     23.73 o   -2
  -2  14   2    158.39    228.28     23.73 o    1
   2  13  -2    158.69    185.63     19.21 o   -4
   2 -14   2    158.69    185.63     19.21 o   -3
  -2 -13   2    158.69    185.63     19.21 o   -2
  -2  14  -2    158.69    185.63     19.21 o    1
   1 -14  -2   2250.84   2278.63     49.87 o   -3
  -1  14   2   2250.84   2278.63     49.87 o    1
   1 -14   2   2250.85   2203.25     48.74 o   -3
  -1  14  -2   2250.85   2203.25     48.74 o    1
   0  14   2  10287.90  10200.30    123.68 o   -4
   0 -14  -2  10287.90  10200.30    123.68 o   -3
   0 -14  -2  10287.90  10200.30    123.68 o   -2
   0  14   2  10287.90  10200.30    123.68 o    1
   0  14  -2  10283.80  10196.80    123.63 o   -4
   0 -14   2  10283.80  10196.80    123.63 o   -3
   0 -14   2  10283.80  10196.80    123.63 o   -2
   0  14  -2  10283.80  10196.80    123.63 o    1
  -1 -14  -2   4032.50   4113.92     75.27 o   -3
   1  14   2   4032.50   4113.92     75.27 o    1
  -1 -14   2   4033.78   4051.81     71.85 o   -3
   1  14  -2   4033.78   4051.81     71.85 o    1
  -2  15   2   3301.99   3139.02     69.35 o   -4
  -2 -14  -2   3301.99   3139.02     69.35 o   -3
   2 -15  -2   3301.99   3139.02     69.35 o   -2
   2  14   2   3301.99   3139.02     69.35 o    1
  -2  15  -2   3301.97   3145.63     78.98 o   -4
  -2 -14   2   3301.97   3145.63     78.98 o   -3
   2 -15   2   3301.97   3145.63     78.98 o   -2
   2  14  -2   3301.97   3145.63     78.98 o    1
  -3 -14  -2   9968.78  10035.70    122.11 o   -3
   3  14   2   9968.78  10035.70    122.11 o    1
  -3 -14   2   9967.37  10325.00    160.47 o   -3
   3  14  -2   9967.37  10325.00    160.47 o    1
  -4  16   2    461.96    468.01     40.98 o   -4
  -4 -14  -2    461.96    468.01     40.98 o   -3
   4 -16  -2    461.96    468.01     40.98 o   -2
   4  14   2    461.96    468.01     40.98 o    1
  -4  16  -2    461.80    511.81     42.67 o   -4
  -4 -14   2    461.80    511.81     42.67 o   -3
   4 -16   2    461.80    511.81     42.67 o   -2
   4  14  -2    461.80    511.81     42.67 o    1
  -5 -14  -2   2669.47   2725.52     82.47 o   -3
   5  14   2   2669.47   2725.52     82.47 o    1
  -5 -14   2   2669.14   2745.70     92.11 o   -3
   5  14  -2   2669.14   2745.70     92.11 o    1
  -6  17   2   1991.63   1931.50     73.24 o   -4
  -6 -14  -2   1991.63   1931.50     73.24 o   -3
   6 -17  -2   1991.63   1931.50     73.24 o   -2
   6  14   2   1991.63   1931.50     73.24 o    1
  -6  17  -2   1991.90   1939.58     73.25 o   -4
  -6 -14   2   1991.90   1939.58     73.25 o   -3
   6 -17   2   1991.90   1939.58     73.25 o   -2
   6  14  -2   1991.90   1939.58     73.25 o    1
  -7 -14  -2    627.73    650.29     51.17 o   -3
   7  14   2    627.73    650.29     51.17 o    1
  -7 -14   2    628.90    653.07     52.02 o   -3
   7  14  -2    628.90    653.07     52.02 o    1
  -8  18   2   1392.98   1367.92     67.02 o   -4
  -8 -14  -2   1392.98   1367.92     67.02 o   -3
   8 -18  -2   1392.98   1367.92     67.02 o   -2
   8  14   2   1392.98   1367.92     67.02 o    1
  -8  18  -2   1392.75   1189.77     64.20 o   -4
  -8 -14   2   1392.75   1189.77     64.20 o   -3
   8 -18   2   1392.75   1189.77     64.20 o   -2
   8  14  -2   1392.75   1189.77     64.20 o    1
  -9 -14  -2    207.77    212.22     44.93 o   -3
   9  14   2    207.77    212.22     44.93 o    1
  -9 -14   2    207.16    271.57     50.58 o   -3
   9  14  -2    207.16    271.57     50.58 o    1
  11 -15  -2   1697.64   1746.61    114.08 o   -3
 -11  15   2   1697.64   1746.61    114.08 o    1
  11 -15   2   1697.21   1652.68     97.95 o   -3
 -11  15  -2   1697.21   1652.68     97.95 o    1
  10  10   2    258.23    281.39     47.75 o   -4
  10 -15  -2    258.23    281.39     47.75 o   -3
 -10 -10  -2    258.23    281.39     47.75 o   -2
 -10  15   2    258.23    281.39     47.75 o    1
  10  10  -2    257.85    259.64     47.18 o   -4
  10 -15   2    257.85    259.64     47.18 o   -3
 -10 -10   2    257.85    259.64     47.18 o   -2
 -10  15  -2    257.85    259.64     47.18 o    1
   9 -15  -2   1998.47   2019.20     78.72 o   -3
  -9  15   2   1998.47   2019.20     78.72 o    1
   9 -15   2   1996.77   2009.52     98.55 o   -3
  -9  15  -2   1996.77   2009.52     98.55 o    1
   8  11   2    925.56    810.95     49.47 o   -4
   8 -15  -2    925.56    810.95     49.47 o   -3
  -8 -11  -2    925.56    810.95     49.47 o   -2
  -8  15   2    925.56    810.95     49.47 o    1
   8  11  -2    925.43    886.41     51.16 o   -4
   8 -15   2    925.43    886.41     51.16 o   -3
  -8 -11   2    925.43    886.41     51.16 o   -2
  -8  15  -2    925.43    886.41     51.16 o    1
   7 -15  -2    755.64    730.66     48.92 o   -3
  -7  15   2    755.64    730.66     48.92 o    1
   7 -15   2    755.01    676.40     48.35 o   -3
  -7  15  -2    755.01    676.40     48.35 o    1
   6  12   2    223.06    214.72     29.10 o   -4
   6 -15  -2    223.06    214.72     29.10 o   -3
  -6 -12  -2    223.06    214.72     29.10 o   -2
  -6  15   2    223.06    214.72     29.10 o    1
   6  12  -2    223.41    244.40     30.80 o   -4
   6 -15   2    223.41    244.40     30.80 o   -3
  -6 -12   2    223.41    244.40     30.80 o   -2
  -6  15  -2    223.41    244.40     30.80 o    1
   5 -15  -2   1892.99   1793.54     64.84 o   -3
  -5  15   2   1892.99   1793.54     64.84 o    1
   5 -15   2   1891.89   1770.45     67.11 o   -3
  -5  15  -2   1891.89   1770.45     67.11 o    1
   4  13   2   8520.29   8600.28    147.02 o   -4
   4 -15  -2   8520.29   8600.28    147.02 o   -3
  -4 -13  -2   8520.29   8600.28    147.02 o   -2
  -4  15   2   8520.29   8600.28    147.02 o    1
   4  13  -2   8517.05   8543.12    131.66 o   -4
   4 -15   2   8517.05   8543.12    131.66 o   -3
  -4 -13   2   8517.05   8543.12    131.66 o   -2
  -4  15  -2   8517.05   8543.12    131.66 o    1
   3 -15  -2   2230.84   2087.22     62.90 o   -3
  -3  15   2   2230.84   2087.22     62.90 o    1
   3 -15   2   2231.10   2216.93     54.68 o   -3
  -3  15  -2   2231.10   2216.93     54.68 o    1
   2  14   2   3266.53   3144.92     78.96 o   -4
   2 -15  -2   3266.53   3144.92     78.96 o   -3
  -2 -14  -2   3266.53   3144.92     78.96 o   -2
  -2  15   2   3266.53   3144.92     78.96 o    1
   2  14  -2   3266.74   3138.47     69.34 o   -4
   2 -15   2   3266.74   3138.47     69.34 o   -3
  -2 -14   2   3266.74   3138.47     69.34 o   -2
  -2  15  -2   3266.74   3138.47     69.34 o    1
   1 -15  -2  12086.30  12464.20    185.04 o   -3
  -1  15   2  12086.30  12464.20    185.04 o    1
   1 -15   2  12086.20  12437.40    135.99 o   -3
  -1  15  -2  12086.20  12437.40    135.99 o    1
   0  15   2    522.14    505.02     36.74 o   -4
   0 -15  -2    522.14    505.02     36.74 o   -3
   0 -15  -2    522.14    505.02     36.74 o   -2
   0  15   2    522.14    505.02     36.74 o    1
   0  15  -2    522.05    504.99     36.74 o   -4
   0 -15   2    522.05    504.99     36.74 o   -3
   0 -15   2    522.05    504.99     36.74 o   -2
   0  15  -2    522.05    504.99     36.74 o    1
  -1 -15  -2   3446.47   3548.79     74.33 o   -3
   1  15   2   3446.47   3548.79     74.33 o    1
  -1 -15   2   3444.84   3400.29     88.82 o   -3
   1  15  -2   3444.84   3400.29     88.82 o    1
  -2  16   2   2886.18   2834.83     67.06 o   -4
  -2 -15  -2   2886.18   2834.83     67.06 o   -3
   2 -16  -2   2886.18   2834.83     67.06 o   -2
   2  15   2   2886.18   2834.83     67.06 o    1
  -2  16  -2   2886.90   2877.16     69.33 o   -4
  -2 -15   2   2886.90   2877.16     69.33 o   -3
   2 -16   2   2886.90   2877.16     69.33 o   -2
   2  15  -2   2886.90   2877.16     69.33 o    1
  -3 -15  -2   1062.91    976.54     40.45 o   -3
   3  15   2   1062.91    976.54     40.45 o    1
  -3 -15   2   1064.24   1089.61     51.76 o   -3
   3  15  -2   1064.24   1089.61     51.76 o    1
  -4  17   2   2159.29   2225.03     77.80 o   -4
  -4 -15  -2   2159.29   2225.03     77.80 o   -3
   4 -17  -2   2159.29   2225.03     77.80 o   -2
   4  15   2   2159.29   2225.03     77.80 o    1
  -4  17  -2   2159.16   2236.39    101.00 o   -4
  -4 -15   2   2159.16   2236.39    101.00 o   -3
   4 -17   2   2159.16   2236.39    101.00 o   -2
   4  15  -2   2159.16   2236.39    101.00 o    1
  -5 -15  -2    420.04    452.25     48.90 o   -3
   5  15   2    420.04    452.25     48.90 o    1
  -5 -15   2    420.14    389.50     45.79 o   -3
   5  15  -2    420.14    389.50     45.79 o    1
  -6  18   2    795.89    840.26     53.42 o   -4
  -6 -15  -2    795.89    840.26     53.42 o   -3
   6 -18  -2    795.89    840.26     53.42 o   -2
   6  15   2    795.89    840.26     53.42 o    1
  -6  18  -2    795.71    836.86     58.22 o   -4
  -6 -15   2    795.71    836.86     58.22 o   -3
   6 -18   2    795.71    836.86     58.22 o   -2
   6  15  -2    795.71    836.86     58.22 o    1
  -7 -15  -2     72.69     65.27     26.84 <   -3
   7  15   2     72.69     65.27     26.84 <    1
  -7 -15   2     72.10     65.27     29.38 <   -3
   7  15  -2     72.10     65.27     29.38 <    1
  -8  19   2    291.18    226.35     48.60 o   -4
  -8 -15  -2    291.18    226.35     48.60 o   -3
   8 -19  -2    291.18    226.35     48.60 o   -2
   8  15   2    291.18    226.35     48.60 o    1
  -8  19  -2    291.39    241.61     48.89 o   -4
  -8 -15   2    291.39    241.61     48.89 o   -3
   8 -19   2    291.39    241.61     48.89 o   -2
   8  15  -2    291.39    241.61     48.89 o    1
  11 -16  -2    467.60    396.87     58.80 o   -3
 -11  16   2    467.60    396.87     58.80 o    1
  11 -16   2    467.28    444.37     61.91 o   -3
 -11  16  -2    467.28    444.37     61.91 o    1
  10  11   2    161.22    120.07     45.20 <   -4
  10 -16  -2    161.22    120.07     45.20 <   -3
 -10 -11  -2    161.22    120.07     45.20 <   -2
 -10  16   2    161.22    120.07     45.20 <    1
  10  11  -2    161.65    138.16     45.20 o   -4
  10 -16   2    161.65    138.16     45.20 o   -3
 -10 -11   2    161.65    138.16     45.20 o   -2
 -10  16  -2    161.65    138.16     45.20 o    1
   9 -16  -2    946.09    902.49     59.39 o   -3
  -9  16   2    946.09    902.49     59.39 o    1
   9 -16   2    945.38    926.85     60.24 o   -3
  -9  16  -2    945.38    926.85     60.24 o    1
   8  12   2   5504.88   5497.13    124.36 o   -4
   8 -16  -2   5504.88   5497.13    124.36 o   -3
  -8 -12  -2   5504.88   5497.13    124.36 o   -2
  -8  16   2   5504.88   5497.13    124.36 o    1
   8  12  -2   5503.04   5378.24    122.35 o   -4
   8 -16   2   5503.04   5378.24    122.35 o   -3
  -8 -12   2   5503.04   5378.24    122.35 o   -2
  -8  16  -2   5503.04   5378.24    122.35 o    1
   7 -16  -2   1187.64   1202.95     61.96 o   -3
  -7  16   2   1187.64   1202.95     61.96 o    1
   7 -16   2   1188.11   1222.15     63.37 o   -3
  -7  16  -2   1188.11   1222.15     63.37 o    1
   6  13   2   1922.87   1967.41     70.97 o   -4
   6 -16  -2   1922.87   1967.41     70.97 o   -3
  -6 -13  -2   1922.87   1967.41     70.97 o   -2
  -6  16   2   1922.87   1967.41     70.97 o    1
   6  13  -2   1922.99   2014.92     72.10 o   -4
   6 -16   2   1922.99   2014.92     72.10 o   -3
  -6 -13   2   1922.99   2014.92     72.10 o   -2
  -6  16  -2   1922.99   2014.92     72.10 o    1
   5 -16  -2   9866.13   9924.52    184.38 o   -3
  -5  16   2   9866.13   9924.52    184.38 o    1
   5 -16   2   9866.79   9898.67    166.92 o   -3
  -5  16  -2   9866.79   9898.67    166.92 o    1
   4  14   2    424.01    511.72     42.67 o   -4
   4 -16  -2    424.01    511.72     42.67 o   -3
  -4 -14  -2    424.01    511.72     42.67 o   -2
  -4  16   2    424.01    511.72     42.67 o    1
   4  14  -2    424.11    467.91     40.97 o   -4
   4 -16   2    424.11    467.91     40.97 o   -3
  -4 -14   2    424.11    467.91     40.97 o   -2
  -4  16  -2    424.11    467.91     40.97 o    1
   3 -16  -2   3015.86   3086.82     84.78 o   -3
  -3  16   2   3015.86   3086.82     84.78 o    1
   3 -16   2   3013.37   2996.10     65.79 o   -3
  -3  16  -2   3013.37   2996.10     65.79 o    1
   2  15   2   2887.69   2876.71     69.32 o   -4
   2 -16  -2   2887.69   2876.71     69.32 o   -3
  -2 -15  -2   2887.69   2876.71     69.32 o   -2
  -2  16   2   2887.69   2876.71     69.32 o    1
   2  15  -2   2888.29   2835.30     67.07 o   -4
   2 -16   2   2888.29   2835.30     67.07 o   -3
  -2 -15   2   2888.29   2835.30     67.07 o   -2
  -2  16  -2   2888.29   2835.30     67.07 o    1
   1 -16  -2   1129.69    987.69     51.78 o   -3
  -1  16   2   1129.69    987.69     51.78 o    1
   1 -16   2   1131.14   1114.05     45.55 o   -3
  -1  16  -2   1131.14   1114.05     45.55 o    1
   0  16   2   2604.60   2506.10     71.86 o   -4
   0 -16  -2   2604.60   2506.10     71.86 o   -3
   0 -16  -2   2604.60   2506.10     71.86 o   -2
   0  16   2   2604.60   2506.10     71.86 o    1
   0  16  -2   2604.68   2506.16     71.86 o   -4
   0 -16   2   2604.68   2506.16     71.86 o   -3
   0 -16   2   2604.68   2506.16     71.86 o   -2
   0  16  -2   2604.68   2506.16     71.86 o    1
  -1 -16  -2    794.90    882.31     42.42 o   -3
   1  16   2    794.90    882.31     42.42 o    1
  -1 -16   2    795.05    863.35     50.62 o   -3
   1  16  -2    795.05    863.35     50.62 o    1
  -2  17   2    908.85    996.65     44.94 o   -4
  -2 -16  -2    908.85    996.65     44.94 o   -3
   2 -17  -2    908.85    996.65     44.94 o   -2
   2  16   2    908.85    996.65     44.94 o    1
  -2  17  -2    908.70    823.36     48.62 o   -4
  -2 -16   2    908.70    823.36     48.62 o   -3
   2 -17   2    908.70    823.36     48.62 o   -2
   2  16  -2    908.70    823.36     48.62 o    1
  -3 -16  -2    146.34    202.88     32.78 o   -3
   3  16   2    146.34    202.88     32.78 o    1
  -3 -16   2    146.12    160.50     28.54 o   -3
   3  16  -2    146.12    160.50     28.54 o    1
  -4  18   2    383.17    332.04     39.84 o   -4
  -4 -16  -2    383.17    332.04     39.84 o   -3
   4 -18  -2    383.17    332.04     39.84 o   -2
   4  16   2    383.17    332.04     39.84 o    1
  -4  18  -2    383.30    430.10     54.54 o   -4
  -4 -16   2    383.30    430.10     54.54 o   -3
   4 -18   2    383.30    430.10     54.54 o   -2
   4  16  -2    383.30    430.10     54.54 o    1
  -5 -16  -2    694.56    590.94     56.27 o   -3
   5  16   2    694.56    590.94     56.27 o    1
  -5 -16   2    694.57    593.77     64.47 o   -3
   5  16  -2    694.57    593.77     64.47 o    1
  -6  19   2    807.12    662.55     58.51 o   -4
  -6 -16  -2    807.12    662.55     58.51 o   -3
   6 -19  -2    807.12    662.55     58.51 o   -2
   6  16   2    807.12    662.55     58.51 o    1
  -6  19  -2    806.51    822.32     60.21 o   -4
  -6 -16   2    806.51    822.32     60.21 o   -3
   6 -19   2    806.51    822.32     60.21 o   -2
   6  16  -2    806.51    822.32     60.21 o    1
  -7 -16  -2    341.86    295.63     42.68 o   -3
   7  16   2    341.86    295.63     42.68 o    1
  -7 -16   2    341.46    317.40     45.50 o   -3
   7  16  -2    341.46    317.40     45.50 o    1
  -8  20   2   1624.60   1499.91     89.94 o   -4
  -8 -16  -2   1624.60   1499.91     89.94 o   -3
   8 -20  -2   1624.60   1499.91     89.94 o   -2
   8  16   2   1624.60   1499.91     89.94 o    1
  -8  20  -2   1625.09   1577.90    108.61 o   -4
  -8 -16   2   1625.09   1577.90    108.61 o   -3
   8 -20   2   1625.09   1577.90    108.61 o   -2
   8  16  -2   1625.09   1577.90    108.61 o    1
  10  12   2    981.08    952.15     74.89 o   -4
  10 -17  -2    981.08    952.15     74.89 o   -3
 -10 -12  -2    981.08    952.15     74.89 o   -2
 -10  17   2    981.08    952.15     74.89 o    1
  10  12  -2    981.12   1095.44     78.57 o   -4
  10 -17   2    981.12   1095.44     78.57 o   -3
 -10 -12   2    981.12   1095.44     78.57 o   -2
 -10  17  -2    981.12   1095.44     78.57 o    1
   9 -17  -2   5565.00   5617.34    159.53 o   -3
  -9  17   2   5565.00   5617.34    159.53 o    1
   9 -17   2   5565.36   5422.09    162.65 o   -3
  -9  17  -2   5565.36   5422.09    162.65 o    1
   8  13   2    337.65    294.11     38.14 o   -4
   8 -17  -2    337.65    294.11     38.14 o   -3
  -8 -13  -2    337.65    294.11     38.14 o   -2
  -8  17   2    337.65    294.11     38.14 o    1
   8  13  -2    338.13    340.73     38.99 o   -4
   8 -17   2    338.13    340.73     38.99 o   -3
  -8 -13   2    338.13    340.73     38.99 o   -2
  -8  17  -2    338.13    340.73     38.99 o    1
   7 -17  -2   1997.53   1916.07     77.58 o   -3
  -7  17   2   1997.53   1916.07     77.58 o    1
   7 -17   2   1995.03   1935.09     77.88 o   -3
  -7  17  -2   1995.03   1935.09     77.88 o    1
   6  14   2   1997.80   1939.47     73.25 o   -4
   6 -17  -2   1997.80   1939.47     73.25 o   -3
  -6 -14  -2   1997.80   1939.47     73.25 o   -2
  -6  17   2   1997.80   1939.47     73.25 o    1
   6  14  -2   1998.08   1931.72     73.25 o   -4
   6 -17   2   1998.08   1931.72     73.25 o   -3
  -6 -14   2   1998.08   1931.72     73.25 o   -2
  -6  17  -2   1998.08   1931.72     73.25 o    1
   5 -17  -2    861.49    849.56     58.82 o   -3
  -5  17   2    861.49    849.56     58.82 o    1
   5 -17   2    862.30    845.84     55.15 o   -3
  -5  17  -2    862.30    845.84     55.15 o    1
   4  15   2   2061.80   2235.23    100.95 o   -4
   4 -17  -2   2061.80   2235.23    100.95 o   -3
  -4 -15  -2   2061.80   2235.23    100.95 o   -2
  -4  17   2   2061.80   2235.23    100.95 o    1
   4  15  -2   2061.99   2223.94     77.76 o   -4
   4 -17   2   2061.99   2223.94     77.76 o   -3
  -4 -15   2   2061.99   2223.94     77.76 o   -2
  -4  17  -2   2061.99   2223.94     77.76 o    1
   3 -17  -2   1011.74   1017.15     54.03 o   -3
  -3  17   2   1011.74   1017.15     54.03 o    1
   3 -17   2   1011.52   1047.15     43.84 o   -3
  -3  17  -2   1011.52   1047.15     43.84 o    1
   2  16   2    913.11    823.40     48.62 o   -4
   2 -17  -2    913.11    823.40     48.62 o   -3
  -2 -16  -2    913.11    823.40     48.62 o   -2
  -2  17   2    913.11    823.40     48.62 o    1
   2  16  -2    913.15    996.64     44.94 o   -4
   2 -17   2    913.15    996.64     44.94 o   -3
  -2 -16   2    913.15    996.64     44.94 o   -2
  -2  17  -2    913.15    996.64     44.94 o    1
   1 -17  -2    326.99    359.22     38.44 o   -3
  -1  17   2    326.99    359.22     38.44 o    1
   1 -17   2    327.17    302.98     32.22 o   -3
  -1  17  -2    327.17    302.98     32.22 o    1
   0  17   2    473.28    313.10     36.74 o   -4
   0 -17  -2    473.28    313.10     36.74 o   -3
   0 -17  -2    473.28    313.10     36.74 o   -2
   0  17   2    473.28    313.10     36.74 o    1
   0  17  -2    473.35    313.11     36.74 o   -4
   0 -17   2    473.35    313.11     36.74 o   -3
   0 -17   2    473.35    313.11     36.74 o   -2
   0  17  -2    473.35    313.11     36.74 o    1
  -1 -17  -2    685.65    801.59     47.78 o   -3
   1  17   2    685.65    801.59     47.78 o    1
  -1 -17   2    685.56    698.39     48.63 o   -3
   1  17  -2    685.56    698.39     48.63 o    1
  -2  18   2   1164.66   1303.53     57.39 o   -4
  -2 -17  -2   1164.66   1303.53     57.39 o   -3
   2 -18  -2   1164.66   1303.53     57.39 o   -2
   2  17   2   1164.66   1303.53     57.39 o    1
  -2  18  -2   1164.43   1260.61     59.93 o   -4
  -2 -17   2   1164.43   1260.61     59.93 o   -3
   2 -18   2   1164.43   1260.61     59.93 o   -2
   2  17  -2   1164.43   1260.61     59.93 o    1
  -3 -17  -2    610.91    632.15     58.24 o   -3
   3  17   2    610.91    632.15     58.24 o    1
  -3 -17   2    610.26    534.91     44.39 o   -3
   3  17  -2    610.26    534.91     44.39 o    1
  -4  19   2   2196.30   2301.17     86.00 o   -4
  -4 -17  -2   2196.30   2301.17     86.00 o   -3
   4 -19  -2   2196.30   2301.17     86.00 o   -2
   4  17   2   2196.30   2301.17     86.00 o    1
  -4  19  -2   2196.55   2130.74    108.35 o   -4
  -4 -17   2   2196.55   2130.74    108.35 o   -3
   4 -19   2   2196.55   2130.74    108.35 o   -2
   4  17  -2   2196.55   2130.74    108.35 o    1
  -5 -17  -2   4113.62   4258.47    131.71 o   -3
   5  17   2   4113.62   4258.47    131.71 o    1
  -5 -17   2   4112.72   4477.92    155.00 o   -3
   5  17  -2   4112.72   4477.92    155.00 o    1
  -6  20   2    424.80    349.58     51.15 o   -4
  -6 -17  -2    424.80    349.58     51.15 o   -3
   6 -20  -2    424.80    349.58     51.15 o   -2
   6  17   2    424.80    349.58     51.15 o    1
  -6  20  -2    425.03    420.77     59.62 o   -4
  -6 -17   2    425.03    420.77     59.62 o   -3
   6 -20   2    425.03    420.77     59.62 o   -2
   6  17  -2    425.03    420.77     59.62 o    1
  -7 -17  -2   4003.27   3519.88    170.03 o   -3
   7  17   2   4003.27   3519.88    170.03 o    1
  -7 -17   2   4003.60   4219.20    175.14 o   -3
   7  17  -2   4003.60   4219.20    175.14 o    1
  10  13   2   1203.54   1334.62     87.07 o   -4
  10 -18  -2   1203.54   1334.62     87.07 o   -3
 -10 -13  -2   1203.54   1334.62     87.07 o   -2
 -10  18   2   1203.54   1334.62     87.07 o    1
  10  13  -2   1203.72   1177.79     84.25 o   -4
  10 -18   2   1203.72   1177.79     84.25 o   -3
 -10 -13   2   1203.72   1177.79     84.25 o   -2
 -10  18  -2   1203.72   1177.79     84.25 o    1
   9 -18  -2    597.14    454.33     59.94 o   -3
  -9  18   2    597.14    454.33     59.94 o    1
   9 -18   2    597.15    607.28     68.42 o   -3
  -9  18  -2    597.15    607.28     68.42 o    1
   8  14   2   1269.03   1189.01     64.16 o   -4
   8 -18  -2   1269.03   1189.01     64.16 o   -3
  -8 -14  -2   1269.03   1189.01     64.16 o   -2
  -8  18   2   1269.03   1189.01     64.16 o    1
   8  14  -2   1269.27   1367.05     66.98 o   -4
   8 -18   2   1269.27   1367.05     66.98 o   -3
  -8 -14   2   1269.27   1367.05     66.98 o   -2
  -8  18  -2   1269.27   1367.05     66.98 o    1
   7 -18  -2    851.60    772.33     56.84 o   -3
  -7  18   2    851.60    772.33     56.84 o    1
   7 -18   2    851.98    838.20     58.82 o   -3
  -7  18  -2    851.98    838.20     58.82 o    1
   6  15   2    803.23    836.91     58.22 o   -4
   6 -18  -2    803.23    836.91     58.22 o   -3
  -6 -15  -2    803.23    836.91     58.22 o   -2
  -6  18   2    803.23    836.91     58.22 o    1
   6  15  -2    803.34    840.28     53.42 o   -4
   6 -18   2    803.34    840.28     53.42 o   -3
  -6 -15   2    803.34    840.28     53.42 o   -2
  -6  18  -2    803.34    840.28     53.42 o    1
   5 -18  -2    343.41    380.14     55.96 o   -3
  -5  18   2    343.41    380.14     55.96 o    1
   5 -18   2    343.99    369.67     47.76 o   -3
  -5  18  -2    343.99    369.67     47.76 o    1
   4  16   2    363.85    430.05     54.53 o   -4
   4 -18  -2    363.85    430.05     54.53 o   -3
  -4 -16  -2    363.85    430.05     54.53 o   -2
  -4  18   2    363.85    430.05     54.53 o    1
   4  16  -2    363.75    332.01     39.84 o   -4
   4 -18   2    363.75    332.01     39.84 o   -3
  -4 -16   2    363.75    332.01     39.84 o   -2
  -4  18  -2    363.75    332.01     39.84 o    1
   3 -18  -2    483.97    405.92     40.42 o   -3
  -3  18   2    483.97    405.92     40.42 o    1
   3 -18   2    483.77    527.48     54.84 o   -3
  -3  18  -2    483.77    527.48     54.84 o    1
   2  17   2   1141.75   1260.43     59.93 o   -4
   2 -18  -2   1141.75   1260.43     59.93 o   -3
  -2 -17  -2   1141.75   1260.43     59.93 o   -2
  -2  18   2   1141.75   1260.43     59.93 o    1
   2  17  -2   1142.11   1303.41     57.38 o   -4
   2 -18   2   1142.11   1303.41     57.38 o   -3
  -2 -17   2   1142.11   1303.41     57.38 o   -2
  -2  18  -2   1142.11   1303.41     57.38 o    1
   1 -18  -2    658.25    483.18     43.54 o   -3
  -1  18   2    658.25    483.18     43.54 o    1
   1 -18   2    657.35    557.29     48.35 o   -3
  -1  18  -2    657.35    557.29     48.35 o    1
   0  18   2   2303.14   2358.84     80.90 o   -4
   0 -18  -2   2303.14   2358.84     80.90 o   -3
   0 -18  -2   2303.14   2358.84     80.90 o   -2
   0  18   2   2303.14   2358.84     80.90 o    1
   0  18  -2   2302.92   2358.70     80.90 o   -4
   0 -18   2   2302.92   2358.70     80.90 o   -3
   0 -18   2   2302.92   2358.70     80.90 o   -2
   0  18  -2   2302.92   2358.70     80.90 o    1
  -1 -18  -2   4551.71   4518.68    113.61 o   -3
   1  18   2   4551.71   4518.68    113.61 o    1
  -1 -18   2   4551.39   4753.40    115.60 o   -3
   1  18  -2   4551.39   4753.40    115.60 o    1
  -2  19   2    511.34    494.86     43.24 o   -4
  -2 -18  -2    511.34    494.86     43.24 o   -3
   2 -19  -2    511.34    494.86     43.24 o   -2
   2  18   2    511.34    494.86     43.24 o    1
  -2  19  -2    511.32    433.20     41.54 o   -4
  -2 -18   2    511.32    433.20     41.54 o   -3
   2 -19   2    511.32    433.20     41.54 o   -2
   2  18  -2    511.32    433.20     41.54 o    1
  -3 -18  -2   5485.77   5888.82    207.28 o   -3
   3  18   2   5485.77   5888.82    207.28 o    1
  -3 -18   2   5486.96   5643.41    281.46 o   -3
   3  18  -2   5486.96   5643.41    281.46 o    1
  -4  20   2   1092.37   1079.83     63.60 o   -4
  -4 -18  -2   1092.37   1079.83     63.60 o   -3
   4 -20  -2   1092.37   1079.83     63.60 o   -2
   4  18   2   1092.37   1079.83     63.60 o    1
  -4  20  -2   1092.91   1140.69     85.37 o   -4
  -4 -18   2   1092.91   1140.69     85.37 o   -3
   4 -20   2   1092.91   1140.69     85.37 o   -2
   4  18  -2   1092.91   1140.69     85.37 o    1
  -5 -18  -2   1208.58   1156.34     78.94 o   -3
   5  18   2   1208.58   1156.34     78.94 o    1
  -5 -18   2   1210.10   1249.87     92.79 o   -3
   5  18  -2   1210.10   1249.87     92.79 o    1
  -6  21   2    193.77    232.26     64.71 o   -4
  -6 -18  -2    193.77    232.26     64.71 o   -3
   6 -21  -2    193.77    232.26     64.71 o   -2
   6  18   2    193.77    232.26     64.71 o    1
  -6  21  -2    193.93    142.40     75.16 <   -4
  -6 -18   2    193.93    142.40     75.16 <   -3
   6 -21   2    193.93    142.40     75.16 <   -2
   6  18  -2    193.93    142.40     75.16 <    1
   9 -19  -2    173.08    148.64     46.06 o   -3
  -9  19   2    173.08    148.64     46.06 o    1
   9 -19   2    173.71     62.17     38.99 <   -3
  -9  19  -2    173.71     62.17     38.99 <    1
   8  15   2    258.24    241.57     48.88 o   -4
   8 -19  -2    258.24    241.57     48.88 o   -3
  -8 -15  -2    258.24    241.57     48.88 o   -2
  -8  19   2    258.24    241.57     48.88 o    1
   8  15  -2    257.99    226.31     48.60 o   -4
   8 -19   2    257.99    226.31     48.60 o   -3
  -8 -15   2    257.99    226.31     48.60 o   -2
  -8  19  -2    257.99    226.31     48.60 o    1
   7 -19  -2    303.73    328.96     46.91 o   -3
  -7  19   2    303.73    328.96     46.91 o    1
   7 -19   2    303.56    310.88     42.39 o   -3
  -7  19  -2    303.56    310.88     42.39 o    1
   6  16   2    752.90    822.05     60.19 o   -4
   6 -19  -2    752.90    822.05     60.19 o   -3
  -6 -16  -2    752.90    822.05     60.19 o   -2
  -6  19   2    752.90    822.05     60.19 o    1
   6  16  -2    753.75    662.41     58.50 o   -4
   6 -19   2    753.75    662.41     58.50 o   -3
  -6 -16   2    753.75    662.41     58.50 o   -2
  -6  19  -2    753.75    662.41     58.50 o    1
   5 -19  -2    551.00    489.62     60.21 o   -3
  -5  19   2    551.00    489.62     60.21 o    1
   5 -19   2    550.24    539.40     55.41 o   -3
  -5  19  -2    550.24    539.40     55.41 o    1
   4  17   2   2106.26   2129.85    108.30 o   -4
   4 -19  -2   2106.26   2129.85    108.30 o   -3
  -4 -17  -2   2106.26   2129.85    108.30 o   -2
  -4  19   2   2106.26   2129.85    108.30 o    1
   4  17  -2   2105.72   2300.01     85.96 o   -4
   4 -19   2   2105.72   2300.01     85.96 o   -3
  -4 -17   2   2105.72   2300.01     85.96 o   -2
  -4  19  -2   2105.72   2300.01     85.96 o    1
   3 -19  -2   3961.20   4256.84    244.38 o   -3
  -3  19   2   3961.20   4256.84    244.38 o    1
   3 -19   2   3961.91   4189.63    129.70 o   -3
  -3  19  -2   3961.91   4189.63    129.70 o    1
   2  18   2    503.15    433.23     41.54 o   -4
   2 -19  -2    503.15    433.23     41.54 o   -3
  -2 -18  -2    503.15    433.23     41.54 o   -2
  -2  19   2    503.15    433.23     41.54 o    1
   2  18  -2    502.78    494.78     43.23 o   -4
   2 -19   2    502.78    494.78     43.23 o   -3
  -2 -18   2    502.78    494.78     43.23 o   -2
  -2  19  -2    502.78    494.78     43.23 o    1
   1 -19  -2   5198.00   5304.41    126.77 o   -3
  -1  19   2   5198.00   5304.41    126.77 o    1
   1 -19   2   5198.81   5420.85    128.18 o   -3
  -1  19  -2   5198.81   5420.85    128.18 o    1
   0  19   2   1340.55   1334.34     67.57 o   -4
   0 -19  -2   1340.55   1334.34     67.57 o   -3
   0 -19  -2   1340.55   1334.34     67.57 o   -2
   0  19   2   1340.55   1334.34     67.57 o    1
   0  19  -2   1340.85   1334.49     67.57 o   -4
   0 -19   2   1340.85   1334.49     67.57 o   -3
   0 -19   2   1340.85   1334.49     67.57 o   -2
   0  19  -2   1340.85   1334.49     67.57 o    1
  -1 -19  -2   1842.07   2078.14     81.54 o   -3
   1  19   2   1842.07   2078.14     81.54 o    1
  -1 -19   2   1842.40   1994.86     78.42 o   -3
   1  19  -2   1842.40   1994.86     78.42 o    1
  -2  20   2    397.80    345.59     41.54 o   -4
  -2 -19  -2    397.80    345.59     41.54 o   -3
   2 -20  -2    397.80    345.59     41.54 o   -2
   2  19   2    397.80    345.59     41.54 o    1
  -2  20  -2    397.88    375.27     41.82 o   -4
  -2 -19   2    397.88    375.27     41.82 o   -3
   2 -20   2    397.88    375.27     41.82 o   -2
   2  19  -2    397.88    375.27     41.82 o    1
  -3 -19  -2    761.48    746.49     90.77 o   -3
   3  19   2    761.48    746.49     90.77 o    1
  -3 -19   2    760.68    828.53     78.89 o   -3
   3  19  -2    760.68    828.53     78.89 o    1
  -4  21   2   3394.58   3555.02    239.15 o   -4
  -4 -19  -2   3394.58   3555.02    239.15 o   -3
   4 -21  -2   3394.58   3555.02    239.15 o   -2
   4  19   2   3394.58   3555.02    239.15 o    1
  -4  21  -2   3394.75   3494.02    233.22 o   -4
  -4 -19   2   3394.75   3494.02    233.22 o   -3
   4 -21   2   3394.75   3494.02    233.22 o   -2
   4  19  -2   3394.75   3494.02    233.22 o    1
  -5 -19  -2    376.73    290.27     67.27 o   -3
   5  19   2    376.73    290.27     67.27 o    1
  -5 -19   2    376.41    251.84     82.53 o   -3
   5  19  -2    376.41    251.84     82.53 o    1
  -6  22   2   2136.53   2246.07    141.12 o   -4
  -6 -19  -2   2136.53   2246.07    141.12 o   -3
   6 -22  -2   2136.53   2246.07    141.12 o   -2
   6  19   2   2136.53   2246.07    141.12 o    1
  -6  22  -2   2136.19   1977.17    186.09 o   -4
  -6 -19   2   2136.19   1977.17    186.09 o   -3
   6 -22   2   2136.19   1977.17    186.09 o   -2
   6  19  -2   2136.19   1977.17    186.09 o    1
   8  16   2   1514.34   1577.03    108.55 o   -4
   8 -20  -2   1514.34   1577.03    108.55 o   -3
  -8 -16  -2   1514.34   1577.03    108.55 o   -2
  -8  20   2   1514.34   1577.03    108.55 o    1
   8  16  -2   1513.66   1499.00     89.89 o   -4
   8 -20   2   1513.66   1499.00     89.89 o   -3
  -8 -16   2   1513.66   1499.00     89.89 o   -2
  -8  20  -2   1513.66   1499.00     89.89 o    1
   7 -20  -2   2440.31   2418.21    133.16 o   -3
  -7  20   2   2440.31   2418.21    133.16 o    1
   7 -20   2   2440.10   2378.01    112.20 o   -3
  -7  20  -2   2440.10   2378.01    112.20 o    1
   6  17   2    404.01    420.75     59.62 o   -4
   6 -20  -2    404.01    420.75     59.62 o   -3
  -6 -17  -2    404.01    420.75     59.62 o   -2
  -6  20   2    404.01    420.75     59.62 o    1
   6  17  -2    403.51    349.52     51.14 o   -4
   6 -20   2    403.51    349.52     51.14 o   -3
  -6 -17   2    403.51    349.52     51.14 o   -2
  -6  20  -2    403.51    349.52     51.14 o    1
   5 -20  -2   3903.87   4380.97    160.07 o   -3
  -5  20   2   3903.87   4380.97    160.07 o    1
   5 -20   2   3904.80   4028.46    134.24 o   -3
  -5  20  -2   3904.80   4028.46    134.24 o    1
   4  18   2   1077.82   1140.51     85.36 o   -4
   4 -20  -2   1077.82   1140.51     85.36 o   -3
  -4 -18  -2   1077.82   1140.51     85.36 o   -2
  -4  20   2   1077.82   1140.51     85.36 o    1
   4  18  -2   1077.66   1079.83     63.60 o   -4
   4 -20   2   1077.66   1079.83     63.60 o   -3
  -4 -18   2   1077.66   1079.83     63.60 o   -2
  -4  20  -2   1077.66   1079.83     63.60 o    1
   3 -20  -2   2196.41   2121.98    187.78 o   -3
  -3  20   2   2196.41   2121.98    187.78 o    1
   3 -20   2   2195.69   2501.91    140.49 o   -3
  -3  20  -2   2195.69   2501.91    140.49 o    1
   2  19   2    396.02    375.26     41.82 o   -4
   2 -20  -2    396.02    375.26     41.82 o   -3
  -2 -19  -2    396.02    375.26     41.82 o   -2
  -2  20   2    396.02    375.26     41.82 o    1
   2  19  -2    396.00    345.59     41.54 o   -4
   2 -20   2    396.00    345.59     41.54 o   -3
  -2 -19   2    396.00    345.59     41.54 o   -2
  -2  20  -2    396.00    345.59     41.54 o    1
   1 -20  -2    734.41    842.33     59.10 o   -3
  -1  20   2    734.41    842.33     59.10 o    1
   1 -20   2    734.04    782.68     56.55 o   -3
  -1  20  -2    734.04    782.68     56.55 o    1
   0  20   2   3663.34   3640.43    107.28 o   -4
   0 -20  -2   3663.34   3640.43    107.28 o   -3
   0 -20  -2   3663.34   3640.43    107.28 o   -2
   0  20   2   3663.34   3640.43    107.28 o    1
   0  20  -2   3663.28   3640.39    107.28 o   -4
   0 -20   2   3663.28   3640.39    107.28 o   -3
   0 -20   2   3663.28   3640.39    107.28 o   -2
   0  20  -2   3663.28   3640.39    107.28 o    1
  -1 -20  -2    338.58    339.72     40.13 o   -3
   1  20   2    338.58    339.72     40.13 o    1
  -1 -20   2    338.40    346.79     41.26 o   -3
   1  20  -2    338.40    346.79     41.26 o    1
  -2  21   2   2512.66   2629.33     90.80 o   -4
  -2 -20  -2   2512.66   2629.33     90.80 o   -3
   2 -21  -2   2512.66   2629.33     90.80 o   -2
   2  20   2   2512.66   2629.33     90.80 o    1
  -2  21  -2   2512.49   2539.96     89.11 o   -4
  -2 -20   2   2512.49   2539.96     89.11 o   -3
   2 -21   2   2512.49   2539.96     89.11 o   -2
   2  20  -2   2512.49   2539.96     89.11 o    1
  -3 -20  -2    889.07    924.76     85.69 o   -3
   3  20   2    889.07    924.76     85.69 o    1
  -3 -20   2    887.71    897.40     82.58 o   -3
   3  20  -2    887.71    897.40     82.58 o    1
  -4  22  -2   1209.46   1297.60    151.24 o   -4
  -4 -20   2   1209.46   1297.60    151.24 o   -3
   4 -22   2   1209.46   1297.60    151.24 o   -2
   4  20  -2   1209.46   1297.60    151.24 o    1
  -5 -20  -2    253.08    163.34     86.48 <   -3
   5  20   2    253.08    163.34     86.48 <    1
  -5 -20   2    253.01    244.17     85.63 <   -3
   5  20  -2    253.01    244.17     85.63 <    1
   7 -21  -2   1745.43   1994.97    187.98 o   -3
  -7  21   2   1745.43   1994.97    187.98 o    1
   7 -21   2   1744.40   1623.66    127.40 o   -3
  -7  21  -2   1744.40   1623.66    127.40 o    1
   6  18   2    186.36    142.40     75.16 <   -4
   6 -21  -2    186.36    142.40     75.16 <   -3
  -6 -18  -2    186.36    142.40     75.16 <   -2
  -6  21   2    186.36    142.40     75.16 <    1
   6  18  -2    186.13    232.25     64.70 o   -4
   6 -21   2    186.13    232.25     64.70 o   -3
  -6 -18   2    186.13    232.25     64.70 o   -2
  -6  21  -2    186.13    232.25     64.70 o    1
   5 -21  -2    552.71    635.51     70.39 o   -3
  -5  21   2    552.71    635.51     70.39 o    1
   5 -21   2    552.66    603.00     65.30 o   -3
  -5  21  -2    552.66    603.00     65.30 o    1
   4  19   2   3390.28   3493.79    233.20 o   -4
   4 -21  -2   3390.28   3493.79    233.20 o   -3
  -4 -19  -2   3390.28   3493.79    233.20 o   -2
  -4  21   2   3390.28   3493.79    233.20 o    1
   4  19  -2   3390.44   3555.05    239.15 o   -4
   4 -21   2   3390.44   3555.05    239.15 o   -3
  -4 -19   2   3390.44   3555.05    239.15 o   -2
  -4  21  -2   3390.44   3555.05    239.15 o    1
   3 -21  -2    241.92    281.46     56.80 o   -3
  -3  21   2    241.92    281.46     56.80 o    1
   3 -21   2    241.67    381.51    102.58 o   -3
  -3  21  -2    241.67    381.51    102.58 o    1
   2  20   2   2533.06   2540.22     89.12 o   -4
   2 -21  -2   2533.06   2540.22     89.12 o   -3
  -2 -20  -2   2533.06   2540.22     89.12 o   -2
  -2  21   2   2533.06   2540.22     89.12 o    1
   2  20  -2   2533.24   2629.60     90.81 o   -4
   2 -21   2   2533.24   2629.60     90.81 o   -3
  -2 -20   2   2533.24   2629.60     90.81 o   -2
  -2  21  -2   2533.24   2629.60     90.81 o    1
   1 -21  -2    906.80    888.02     58.26 o   -3
  -1  21   2    906.80    888.02     58.26 o    1
   1 -21   2    905.93    930.49     61.09 o   -3
  -1  21  -2    905.93    930.49     61.09 o    1
   0  21   2   1471.35   1410.07     72.38 o   -4
   0 -21  -2   1471.35   1410.07     72.38 o   -3
   0 -21  -2   1471.35   1410.07     72.38 o   -2
   0  21   2   1471.35   1410.07     72.38 o    1
   0  21  -2   1471.07   1409.94     72.38 o   -4
   0 -21   2   1471.07   1409.94     72.38 o   -3
   0 -21   2   1471.07   1409.94     72.38 o   -2
   0  21  -2   1471.07   1409.94     72.38 o    1
  -1 -21  -2    302.01    378.70     46.07 o   -3
   1  21   2    302.01    378.70     46.07 o    1
  -1 -21   2    301.82    360.62     45.50 o   -3
   1  21  -2    301.82    360.62     45.50 o    1
  -2  22   2      5.82      1.41     38.42 <   -4
  -2 -21  -2      5.82      1.41     38.42 <   -3
   2 -22  -2      5.82      1.41     38.42 <   -2
   2  21   2      5.82      1.41     38.42 <    1
  -2  22  -2      5.70     18.93     30.79 <   -4
  -2 -21   2      5.70     18.93     30.79 <   -3
   2 -22   2      5.70     18.93     30.79 <   -2
   2  21  -2      5.70     18.93     30.79 <    1
  -3 -21  -2    541.65    556.34     83.11 o   -3
   3  21   2    541.65    556.34     83.11 o    1
  -3 -21   2    541.28    594.24     72.65 o   -3
   3  21  -2    541.28    594.24     72.65 o    1
   6  19   2   2180.58   1977.59    186.13 o   -4
   6 -22  -2   2180.58   1977.59    186.13 o   -3
  -6 -19  -2   2180.58   1977.59    186.13 o   -2
  -6  22   2   2180.58   1977.59    186.13 o    1
   6  19  -2   2181.02   2246.60    141.15 o   -4
   6 -22   2   2181.02   2246.60    141.15 o   -3
  -6 -19   2   2181.02   2246.60    141.15 o   -2
  -6  22  -2   2181.02   2246.60    141.15 o    1
   5 -22  -2    671.53    666.97    129.78 o   -3
  -5  22   2    671.53    666.97    129.78 o    1
   5 -22   2    670.77    775.58     95.85 o   -3
  -5  22  -2    670.77    775.58     95.85 o    1
   4  20   2   1188.20   1297.56    151.24 o   -4
   4 -22  -2   1188.20   1297.56    151.24 o   -3
  -4 -20  -2   1188.20   1297.56    151.24 o   -2
  -4  22   2   1188.20   1297.56    151.24 o    1
   3 -22  -2    263.14    221.28     55.11 o   -3
  -3  22   2    263.14    221.28     55.11 o    1
   3 -22   2    262.82    202.07     56.80 o   -3
  -3  22  -2    262.82    202.07     56.80 o    1
   2  21   2      5.99     18.93     30.79 <   -4
   2 -22  -2      5.99     18.93     30.79 <   -3
  -2 -21  -2      5.99     18.93     30.79 <   -2
  -2  22   2      5.99     18.93     30.79 <    1
   2  21  -2      6.10      1.41     38.42 <   -4
   2 -22   2      6.10      1.41     38.42 <   -3
  -2 -21   2      6.10      1.41     38.42 <   -2
  -2  22  -2      6.10      1.41     38.42 <    1
   1 -22  -2    625.57    631.89     54.85 o   -3
  -1  22   2    625.57    631.89     54.85 o    1
   1 -22   2    625.40    505.23     49.19 o   -3
  -1  22  -2    625.40    505.23     49.19 o    1
   0  22   2    706.69    671.78     58.78 o   -4
   0 -22  -2    706.69    671.78     58.78 o   -3
   0 -22  -2    706.69    671.78     58.78 o   -2
   0  22   2    706.69    671.78     58.78 o    1
   0  22  -2    706.79    671.82     58.79 o   -4
   0 -22   2    706.79    671.82     58.79 o   -3
   0 -22   2    706.79    671.82     58.79 o   -2
   0  22  -2    706.79    671.82     58.79 o    1
  -1 -22  -2   1540.81   1659.38     77.55 o   -3
   1  22   2   1540.81   1659.38     77.55 o    1
  -1 -22   2   1539.88   1635.71     78.69 o   -3
   1  22  -2   1539.88   1635.71     78.69 o    1
  -2  23   2    715.23    685.95     81.12 o   -4
  -2 -22  -2    715.23    685.95     81.12 o   -3
   2 -23  -2    715.23    685.95     81.12 o   -2
   2  22   2    715.23    685.95     81.12 o    1
  -2  23  -2    714.99    740.46     79.70 o   -4
  -2 -22   2    714.99    740.46     79.70 o   -3
   2 -23   2    714.99    740.46     79.70 o   -2
   2  22  -2    714.99    740.46     79.70 o    1
   3 -23  -2   1145.89   1335.25    105.80 o   -3
  -3  23   2   1145.89   1335.25    105.80 o    1
   3 -23   2   1144.71   1015.95    111.47 o   -3
  -3  23  -2   1144.71   1015.95    111.47 o    1
   2  22   2    712.87    740.50     79.70 o   -4
   2 -23  -2    712.87    740.50     79.70 o   -3
  -2 -22  -2    712.87    740.50     79.70 o   -2
  -2  23   2    712.87    740.50     79.70 o    1
   2  22  -2    712.88    685.91     81.11 o   -4
   2 -23   2    712.88    685.91     81.11 o   -3
  -2 -22   2    712.88    685.91     81.11 o   -2
  -2  23  -2    712.88    685.91     81.11 o    1
   1 -23  -2   1471.23   1414.81     75.00 o   -3
  -1  23   2   1471.23   1414.81     75.00 o    1
   1 -23   2   1471.70   1720.41     80.09 o   -3
  -1  23  -2   1471.70   1720.41     80.09 o    1
  -1   0  -3   3127.86   3176.22     31.94 o   -3
   1   0   3   3127.86   3176.22     31.94 o    1
  -1   0   3   3131.03   3095.44     31.91 o   -3
   1   0  -3   3131.03   3095.44     31.91 o    1
  -2   1   3  20576.50  20528.00    141.16 o   -4
  -2   0  -3  20576.50  20528.00    141.16 o   -3
   2  -1  -3  20576.50  20528.00    141.16 o   -2
   2   0   3  20576.50  20528.00    141.16 o    1
  -2   1  -3  20580.90  20409.00    140.91 o   -4
  -2   0   3  20580.90  20409.00    140.91 o   -3
   2  -1   3  20580.90  20409.00    140.91 o   -2
   2   0  -3  20580.90  20409.00    140.91 o    1
  -3   0  -3    267.57    279.02     15.27 o   -3
   3   0   3    267.57    279.02     15.27 o    1
  -3   0   3    267.71    240.01     14.98 o   -3
   3   0  -3    267.71    240.01     14.98 o    1
  -4   2   3   4343.32   4636.41     76.57 o   -4
  -4   0  -3   4343.32   4636.41     76.57 o   -3
   4  -2  -3   4343.32   4636.41     76.57 o   -2
   4   0   3   4343.32   4636.41     76.57 o    1
  -4   2  -3   4343.56   4657.16     64.38 o   -4
  -4   0   3   4343.56   4657.16     64.38 o   -3
   4  -2   3   4343.56   4657.16     64.38 o   -2
   4   0  -3   4343.56   4657.16     64.38 o    1
  -5   0  -3   2300.78   2392.17     55.32 o   -3
   5   0   3   2300.78   2392.17     55.32 o    1
  -5   0   3   2299.59   2281.57     54.76 o   -3
   5   0  -3   2299.59   2281.57     54.76 o    1
  -6   3   3  26218.60  27763.30    298.77 o   -4
  -6   0  -3  26218.60  27763.30    298.77 o   -3
   6  -3  -3  26218.60  27763.30    298.77 o   -2
   6   0   3  26218.60  27763.30    298.77 o    1
  -6   3  -3  26221.30  27272.30    262.89 o   -4
  -6   0   3  26221.30  27272.30    262.89 o   -3
   6  -3   3  26221.30  27272.30    262.89 o   -2
   6   0  -3  26221.30  27272.30    262.89 o    1
  -7   0  -3     54.97     46.62     16.67 <   -3
   7   0   3     54.97     46.62     16.67 <    1
  -7   0   3     54.67     73.74     17.24 o   -3
   7   0  -3     54.67     73.74     17.24 o    1
  -8   4   3   8092.81   8134.49    160.70 o   -4
  -8   0  -3   8092.81   8134.49    160.70 o   -3
   8  -4  -3   8092.81   8134.49    160.70 o   -2
   8   0   3   8092.81   8134.49    160.70 o    1
  -8   4  -3   8091.17   8542.06    164.37 o   -4
  -8   0   3   8091.17   8542.06    164.37 o   -3
   8  -4   3   8091.17   8542.06    164.37 o   -2
   8   0  -3   8091.17   8542.06    164.37 o    1
  -9   0  -3   2806.37   2708.74    106.59 o   -3
   9   0   3   2806.37   2708.74    106.59 o    1
  -9   0   3   2806.69   3004.06    110.28 o   -3
   9   0  -3   2806.69   3004.06    110.28 o    1
 -10   5   3  17081.00  16628.20    310.34 o   -4
 -10   0  -3  17081.00  16628.20    310.34 o   -3
  10  -5  -3  17081.00  16628.20    310.34 o   -2
  10   0   3  17081.00  16628.20    310.34 o    1
 -10   5  -3  17077.00  16648.70    306.83 o   -4
 -10   0   3  17077.00  16648.70    306.83 o   -3
  10  -5   3  17077.00  16648.70    306.83 o   -2
  10   0  -3  17077.00  16648.70    306.83 o    1
 -11   0  -3    673.95    832.67     76.06 o   -3
  11   0   3    673.95    832.67     76.06 o    1
 -11   0   3    674.05    612.41     65.88 o   -3
  11   0  -3    674.05    612.41     65.88 o    1
 -12   6   3   3255.82   2965.96    128.45 o   -4
 -12   0  -3   3255.82   2965.96    128.45 o   -3
  12  -6  -3   3255.82   2965.96    128.45 o   -2
  12   0   3   3255.82   2965.96    128.45 o    1
 -12   6  -3   3256.56   3507.78    139.23 o   -4
 -12   0   3   3256.56   3507.78    139.23 o   -3
  12  -6   3   3256.56   3507.78    139.23 o   -2
  12   0  -3   3256.56   3507.78    139.23 o    1
 -13   0  -3    113.83    116.13     41.25 <   -3
  13   0   3    113.83    116.13     41.25 <    1
 -13   0   3    113.89    107.37     88.16 <   -3
  13   0  -3    113.89    107.37     88.16 <    1
  13  -1  -3   1230.57   1164.85     82.33 o   -3
 -13   1   3   1230.57   1164.85     82.33 o    1
  13  -1   3   1231.06   1591.46    193.24 o   -3
 -13   1  -3   1231.06   1591.46    193.24 o    1
  12  -5   3   3825.31   3749.01    144.11 o   -4
  12  -1  -3   3825.31   3749.01    144.11 o   -3
 -12   5  -3   3825.31   3749.01    144.11 o   -2
 -12   1   3   3825.31   3749.01    144.11 o    1
  12  -5  -3   3824.39   3941.24    150.05 o   -4
  12  -1   3   3824.39   3941.24    150.05 o   -3
 -12   5   3   3824.39   3941.24    150.05 o   -2
 -12   1  -3   3824.39   3941.24    150.05 o    1
  11  -1  -3    135.28     72.62     34.75 <   -3
 -11   1   3    135.28     72.62     34.75 <    1
  11  -1   3    134.96    145.52     42.38 o   -3
 -11   1  -3    134.96    145.52     42.38 o    1
  10  -4   3  12265.70  12419.30    257.36 o   -4
  10  -1  -3  12265.70  12419.30    257.36 o   -3
 -10   4  -3  12265.70  12419.30    257.36 o   -2
 -10   1   3  12265.70  12419.30    257.36 o    1
  10  -4  -3  12265.50  12612.80    256.80 o   -4
  10  -1   3  12265.50  12612.80    256.80 o   -3
 -10   4   3  12265.50  12612.80    256.80 o   -2
 -10   1  -3  12265.50  12612.80    256.80 o    1
   9  -1  -3   1216.31   1356.07     79.22 o   -3
  -9   1   3   1216.31   1356.07     79.22 o    1
   9  -1   3   1215.14   1070.11     70.17 o   -3
  -9   1  -3   1215.14   1070.11     70.17 o    1
   8  -3   3   2261.95   2513.46     83.73 o   -4
   8  -1  -3   2261.95   2513.46     83.73 o   -3
  -8   3  -3   2261.95   2513.46     83.73 o   -2
  -8   1   3   2261.95   2513.46     83.73 o    1
   8  -3  -3   2262.57   2357.98     80.62 o   -4
   8  -1   3   2262.57   2357.98     80.62 o   -3
  -8   3   3   2262.57   2357.98     80.62 o   -2
  -8   1  -3   2262.57   2357.98     80.62 o    1
   7  -1  -3    138.48    110.49     20.06 o   -3
  -7   1   3    138.48    110.49     20.06 o    1
   7  -1   3    138.62    138.46     20.35 o   -3
  -7   1  -3    138.62    138.46     20.35 o    1
   6  -2   3  10560.50  10926.10    158.52 o   -4
   6  -1  -3  10560.50  10926.10    158.52 o   -3
  -6   2  -3  10560.50  10926.10    158.52 o   -2
  -6   1   3  10560.50  10926.10    158.52 o    1
   6  -2  -3  10559.30  11187.60    142.30 o   -4
   6  -1   3  10559.30  11187.60    142.30 o   -3
  -6   2   3  10559.30  11187.60    142.30 o   -2
  -6   1  -3  10559.30  11187.60    142.30 o    1
   5  -1  -3   2451.52   2631.50     50.24 o   -3
  -5   1   3   2451.52   2631.50     50.24 o    1
   5  -1   3   2455.56   2455.19     57.02 o   -3
  -5   1  -3   2455.56   2455.19     57.02 o    1
   4  -1   3    101.45    103.41      9.89 o   -4
   4  -1  -3    101.45    103.41      9.89 o   -3
  -4   1  -3    101.45    103.41      9.89 o   -2
  -4   1   3    101.45    103.41      9.89 o    1
   4  -1  -3    101.45    103.41      9.89 o   -4
   4  -1   3    101.45    103.41      9.89 o   -3
  -4   1   3    101.45    103.41      9.89 o   -2
  -4   1  -3    101.45    103.41      9.89 o    1
   3  -1  -3   1740.74   1736.73     33.76 o   -3
  -3   1   3   1740.74   1736.73     33.76 o    1
   3  -1   3   1741.30   1747.08     35.46 o   -3
  -3   1  -3   1741.30   1747.08     35.46 o    1
   2   0   3  20653.50  20419.70    140.98 o   -4
   2  -1  -3  20653.50  20419.70    140.98 o   -3
  -2   0  -3  20653.50  20419.70    140.98 o   -2
  -2   1   3  20653.50  20419.70    140.98 o    1
   2   0  -3  20657.30  20546.60    141.29 o   -4
   2  -1   3  20657.30  20546.60    141.29 o   -3
  -2   0   3  20657.30  20546.60    141.29 o   -2
  -2   1  -3  20657.30  20546.60    141.29 o    1
   1  -1  -3    270.51    288.64      9.61 o   -3
  -1   1   3    270.51    288.64      9.61 o    1
   1  -1   3    269.28    259.01     10.74 o   -3
  -1   1  -3    269.28    259.01     10.74 o    1
   0   1   3   6416.79   6669.89     55.85 o   -4
   0  -1  -3   6416.79   6669.89     55.85 o   -3
   0  -1  -3   6416.79   6669.89     55.85 o   -2
   0   1   3   6416.79   6669.89     55.85 o    1
   0   1  -3   6413.82   6667.04     55.83 o   -4
   0  -1   3   6413.82   6667.04     55.83 o   -3
   0  -1   3   6413.82   6667.04     55.83 o   -2
   0   1  -3   6413.82   6667.04     55.83 o    1
  -1  -1  -3   3450.12   3501.44     35.94 o   -3
   1   1   3   3450.12   3501.44     35.94 o    1
  -1  -1   3   3449.76   3401.39     32.81 o   -3
   1   1  -3   3449.76   3401.39     32.81 o    1
  -2   2   3  43377.60  44964.30    312.80 o   -4
  -2  -1  -3  43377.60  44964.30    312.80 o   -3
   2  -2  -3  43377.60  44964.30    312.80 o   -2
   2   1   3  43377.60  44964.30    312.80 o    1
  -2   2  -3  43404.40  44515.80    284.24 o   -4
  -2  -1   3  43404.40  44515.80    284.24 o   -3
   2  -2   3  43404.40  44515.80    284.24 o   -2
   2   1  -3  43404.40  44515.80    284.24 o    1
  -3  -1  -3    103.73    106.82     10.74 o   -3
   3   1   3    103.73    106.82     10.74 o    1
  -3  -1   3    103.89     96.08      9.61 o   -3
   3   1  -3    103.89     96.08      9.61 o    1
  -4   3   3  14013.30  13861.30    141.97 o   -4
  -4  -1  -3  14013.30  13861.30    141.97 o   -3
   4  -3  -3  14013.30  13861.30    141.97 o   -2
   4   1   3  14013.30  13861.30    141.97 o    1
  -4   3  -3  14004.80  13915.30    131.88 o   -4
  -4  -1   3  14004.80  13915.30    131.88 o   -3
   4  -3   3  14004.80  13915.30    131.88 o   -2
   4   1  -3  14004.80  13915.30    131.88 o    1
  -5  -1  -3   5379.83   5401.54     99.53 o   -3
   5   1   3   5379.83   5401.54     99.53 o    1
  -5  -1   3   5379.08   5301.85     75.59 o   -3
   5   1  -3   5379.08   5301.85     75.59 o    1
  -6   4   3  36462.20  37931.90    377.97 o   -4
  -6  -1  -3  36462.20  37931.90    377.97 o   -3
   6  -4  -3  36462.20  37931.90    377.97 o   -2
   6   1   3  36462.20  37931.90    377.97 o    1
  -6   4  -3  36444.70  36769.80    332.48 o   -4
  -6  -1   3  36444.70  36769.80    332.48 o   -3
   6  -4   3  36444.70  36769.80    332.48 o   -2
   6   1  -3  36444.70  36769.80    332.48 o    1
  -7  -1  -3   1212.35   1297.28     53.49 o   -3
   7   1   3   1212.35   1297.28     53.49 o    1
  -7  -1   3   1212.53   1227.93     48.68 o   -3
   7   1  -3   1212.53   1227.93     48.68 o    1
  -8   5   3   6933.65   7088.07    191.68 o   -4
  -8  -1  -3   6933.65   7088.07    191.68 o   -3
   8  -5  -3   6933.65   7088.07    191.68 o   -2
   8   1   3   6933.65   7088.07    191.68 o    1
  -8   5  -3   6935.31   7410.99    136.13 o   -4
  -8  -1   3   6935.31   7410.99    136.13 o   -3
   8  -5   3   6935.31   7410.99    136.13 o   -2
   8   1  -3   6935.31   7410.99    136.13 o    1
  -9  -1  -3    252.04    255.48     43.24 o   -3
   9   1   3    252.04    255.48     43.24 o    1
  -9  -1   3    252.46    240.21     44.37 o   -3
   9   1  -3    252.46    240.21     44.37 o    1
 -10   6   3   1489.21   1502.44     86.23 o   -4
 -10  -1  -3   1489.21   1502.44     86.23 o   -3
  10  -6  -3   1489.21   1502.44     86.23 o   -2
  10   1   3   1489.21   1502.44     86.23 o    1
 -10   6  -3   1489.52   1326.96     80.02 o   -4
 -10  -1   3   1489.52   1326.96     80.02 o   -3
  10  -6   3   1489.52   1326.96     80.02 o   -2
  10   1  -3   1489.52   1326.96     80.02 o    1
 -11  -1  -3     78.60     64.70     34.47 <   -3
  11   1   3     78.60     64.70     34.47 <    1
 -11  -1   3     78.43     49.73     33.62 <   -3
  11   1  -3     78.43     49.73     33.62 <    1
 -12   7   3   4392.29   4458.95    163.55 o   -4
 -12  -1  -3   4392.29   4458.95    163.55 o   -3
  12  -7  -3   4392.29   4458.95    163.55 o   -2
  12   1   3   4392.29   4458.95    163.55 o    1
 -12   7  -3   4393.63   4476.33    157.62 o   -4
 -12  -1   3   4393.63   4476.33    157.62 o   -3
  12  -7   3   4393.63   4476.33    157.62 o   -2
  12   1  -3   4393.63   4476.33    157.62 o    1
 -13  -1  -3     80.01     29.67     58.77 <   -3
  13   1   3     80.01     29.67     58.77 <    1
 -13  -1   3     79.94    118.10     90.13 <   -3
  13   1  -3     79.94    118.10     90.13 <    1
  13  -2   3    584.31    597.10    138.25 o   -3
 -13   2  -3    584.31    597.10    138.25 o    1
  12  -4   3   1103.14   1165.98     83.95 o   -4
  12  -2  -3   1103.14   1165.98     83.95 o   -3
 -12   4  -3   1103.14   1165.98     83.95 o   -2
 -12   2   3   1103.14   1165.98     83.95 o    1
  12  -4  -3   1103.37   1040.74     79.14 o   -4
  12  -2   3   1103.37   1040.74     79.14 o   -3
 -12   4   3   1103.37   1040.74     79.14 o   -2
 -12   2  -3   1103.37   1040.74     79.14 o    1
  11  -2  -3     84.92     80.52     36.45 <   -3
 -11   2   3     84.92     80.52     36.45 <    1
  11  -2   3     84.68     44.92     34.19 <   -3
 -11   2  -3     84.68     44.92     34.19 <    1
  10  -3   3   4990.81   5318.34    156.91 o   -4
  10  -2  -3   4990.81   5318.34    156.91 o   -3
 -10   3  -3   4990.81   5318.34    156.91 o   -2
 -10   2   3   4990.81   5318.34    156.91 o    1
  10  -3  -3   4989.88   5271.05    157.76 o   -4
  10  -2   3   4989.88   5271.05    157.76 o   -3
 -10   3   3   4989.88   5271.05    157.76 o   -2
 -10   2  -3   4989.88   5271.05    157.76 o    1
   9  -2  -3   1257.82   1348.36     79.51 o   -3
  -9   2   3   1257.82   1348.36     79.51 o    1
   9  -2   3   1259.59   1426.00     82.05 o   -3
  -9   2  -3   1259.59   1426.00     82.05 o    1
   8  -2   3    195.00    147.49     28.82 o   -4
   8  -2  -3    195.00    147.49     28.82 o   -3
  -8   2  -3    195.00    147.49     28.82 o   -2
  -8   2   3    195.00    147.49     28.82 o    1
   8  -2  -3    195.01    147.49     28.82 o   -4
   8  -2   3    195.01    147.49     28.82 o   -3
  -8   2   3    195.01    147.49     28.82 o   -2
  -8   2  -3    195.01    147.49     28.82 o    1
   7  -2  -3    607.23    579.10     39.59 o   -3
  -7   2   3    607.23    579.10     39.59 o    1
   7  -2   3    607.13    556.76     39.30 o   -3
  -7   2  -3    607.13    556.76     39.30 o    1
   6  -1   3  10637.20  11194.00    142.38 o   -4
   6  -2  -3  10637.20  11194.00    142.38 o   -3
  -6   1  -3  10637.20  11194.00    142.38 o   -2
  -6   2   3  10637.20  11194.00    142.38 o    1
   6  -1  -3  10636.90  10930.90    158.59 o   -4
   6  -2   3  10636.90  10930.90    158.59 o   -3
  -6   1   3  10636.90  10930.90    158.59 o   -2
  -6   2  -3  10636.90  10930.90    158.59 o    1
   5  -2  -3    171.28    172.10     18.93 o   -3
  -5   2   3    171.28    172.10     18.93 o    1
   5  -2   3    170.12    176.92     15.83 o   -3
  -5   2  -3    170.12    176.92     15.83 o    1
   4   0   3   4389.01   4659.10     64.40 o   -4
   4  -2  -3   4389.01   4659.10     64.40 o   -3
  -4   0  -3   4389.01   4659.10     64.40 o   -2
  -4   2   3   4389.01   4659.10     64.40 o    1
   4   0  -3   4388.54   4638.11     76.60 o   -4
   4  -2   3   4388.54   4638.11     76.60 o   -3
  -4   0   3   4388.54   4638.11     76.60 o   -2
  -4   2  -3   4388.54   4638.11     76.60 o    1
   3  -2  -3   2767.07   2784.09     37.25 o   -3
  -3   2   3   2767.07   2784.09     37.25 o    1
   3  -2   3   2767.65   2726.36     46.63 o   -3
  -3   2  -3   2767.65   2726.36     46.63 o    1
   2   1   3  43868.50  44654.80    285.13 o   -4
   2  -2  -3  43868.50  44654.80    285.13 o   -3
  -2  -1  -3  43868.50  44654.80    285.13 o   -2
  -2   2   3  43868.50  44654.80    285.13 o    1
   2   1  -3  43894.10  45158.10    314.15 o   -4
   2  -2   3  43894.10  45158.10    314.15 o   -3
  -2  -1   3  43894.10  45158.10    314.15 o   -2
  -2   2  -3  43894.10  45158.10    314.15 o    1
   1  -2  -3     78.29     81.38      6.50 o   -3
  -1   2   3     78.29     81.38      6.50 o    1
   1  -2   3     78.54     80.53      7.06 o   -3
  -1   2  -3     78.54     80.53      7.06 o    1
   0   2   3  17976.30  18017.10    118.27 o   -4
   0  -2  -3  17976.30  18017.10    118.27 o   -3
   0  -2  -3  17976.30  18017.10    118.27 o   -2
   0   2   3  17976.30  18017.10    118.27 o    1
   0   2  -3  17951.20  17992.60    118.11 o   -4
   0  -2   3  17951.20  17992.60    118.11 o   -3
   0  -2   3  17951.20  17992.60    118.11 o   -2
   0   2  -3  17951.20  17992.60    118.11 o    1
  -1  -2  -3   5182.20   5183.66     46.12 o   -3
   1   2   3   5182.20   5183.66     46.12 o    1
  -1  -2   3   5181.90   5013.33     43.84 o   -3
   1   2  -3   5181.90   5013.33     43.84 o    1
  -2   3   3  71101.30  72162.40    402.39 o   -4
  -2  -2  -3  71101.30  72162.40    402.39 o   -3
   2  -3  -3  71101.30  72162.40    402.39 o   -2
   2   2   3  71101.30  72162.40    402.39 o    1
  -2   3  -3  71009.20  68301.70    428.77 o   -4
  -2  -2   3  71009.20  68301.70    428.77 o   -3
   2  -3   3  71009.20  68301.70    428.77 o   -2
   2   2  -3  71009.20  68301.70    428.77 o    1
  -3  -2  -3   2553.02   2636.28     44.04 o   -3
   3   2   3   2553.02   2636.28     44.04 o    1
  -3  -2   3   2553.71   2477.16     38.64 o   -3
   3   2  -3   2553.71   2477.16     38.64 o    1
  -4   4   3  13230.70  13755.20    158.48 o   -4
  -4  -2  -3  13230.70  13755.20    158.48 o   -3
   4  -4  -3  13230.70  13755.20    158.48 o   -2
   4   2   3  13230.70  13755.20    158.48 o    1
  -4   4  -3  13241.80  13264.00    130.59 o   -4
  -4  -2   3  13241.80  13264.00    130.59 o   -3
   4  -4   3  13241.80  13264.00    130.59 o   -2
   4   2  -3  13241.80  13264.00    130.59 o    1
  -5  -2  -3    596.65    581.48     37.90 o   -3
   5   2   3    596.65    581.48     37.90 o    1
  -5  -2   3    597.73    660.33     28.56 o   -3
   5   2  -3    597.73    660.33     28.56 o    1
  -6   5   3   2901.55   3033.37     74.16 o   -4
  -6  -2  -3   2901.55   3033.37     74.16 o   -3
   6  -5  -3   2901.55   3033.37     74.16 o   -2
   6   2   3   2901.55   3033.37     74.16 o    1
  -6   5  -3   2902.28   2866.39     73.61 o   -4
  -6  -2   3   2902.28   2866.39     73.61 o   -3
   6  -5   3   2902.28   2866.39     73.61 o   -2
   6   2  -3   2902.28   2866.39     73.61 o    1
  -7  -2  -3    216.63    232.87     27.13 o   -3
   7   2   3    216.63    232.87     27.13 o    1
  -7  -2   3    216.97    196.97     26.56 o   -3
   7   2  -3    216.97    196.97     26.56 o    1
  -8   6   3  10564.70  10533.30    256.07 o   -4
  -8  -2  -3  10564.70  10533.30    256.07 o   -3
   8  -6  -3  10564.70  10533.30    256.07 o   -2
   8   2   3  10564.70  10533.30    256.07 o    1
  -8   6  -3  10566.60  10684.10    192.49 o   -4
  -8  -2   3  10566.60  10684.10    192.49 o   -3
   8  -6   3  10566.60  10684.10    192.49 o   -2
   8   2  -3  10566.60  10684.10    192.49 o    1
  -9  -2  -3    358.36    186.54     38.16 o   -3
   9   2   3    358.36    186.54     38.16 o    1
  -9  -2   3    358.35    309.21     43.24 o   -3
   9   2  -3    358.35    309.21     43.24 o    1
 -10   7   3   2514.97   2619.57    123.34 o   -4
 -10  -2  -3   2514.97   2619.57    123.34 o   -3
  10  -7  -3   2514.97   2619.57    123.34 o   -2
  10   2   3   2514.97   2619.57    123.34 o    1
 -10   7  -3   2514.47   2624.76    114.56 o   -4
 -10  -2   3   2514.47   2624.76    114.56 o   -3
  10  -7   3   2514.47   2624.76    114.56 o   -2
  10   2  -3   2514.47   2624.76    114.56 o    1
 -11  -2  -3    447.02    397.68     58.79 o   -3
  11   2   3    447.02    397.68     58.79 o    1
 -11  -2   3    445.15    489.04     64.17 o   -3
  11   2  -3    445.15    489.04     64.17 o    1
 -12   8   3    505.11    486.32     65.56 o   -4
 -12  -2  -3    505.11    486.32     65.56 o   -3
  12  -8  -3    505.11    486.32     65.56 o   -2
  12   2   3    505.11    486.32     65.56 o    1
 -12   8  -3    504.83    629.03     70.08 o   -4
 -12  -2   3    504.83    629.03     70.08 o   -3
  12  -8   3    504.83    629.03     70.08 o   -2
  12   2  -3    504.83    629.03     70.08 o    1
  13  -3  -3    554.75    888.26    148.14 o   -3
 -13   3   3    554.75    888.26    148.14 o    1
  13  -3   3    555.03    492.46    122.97 o   -3
 -13   3  -3    555.03    492.46    122.97 o    1
  12  -3   3    213.62    162.46     50.01 o   -4
  12  -3  -3    213.62    162.46     50.01 o   -3
 -12   3  -3    213.62    162.46     50.01 o   -2
 -12   3   3    213.62    162.46     50.01 o    1
  12  -3  -3    213.63    162.47     50.01 o   -4
  12  -3   3    213.63    162.47     50.01 o   -3
 -12   3   3    213.63    162.47     50.01 o   -2
 -12   3  -3    213.63    162.47     50.01 o    1
  11  -3  -3    171.83    122.36     37.58 o   -3
 -11   3   3    171.83    122.36     37.58 o    1
  11  -3   3    172.36    126.03     38.15 o   -3
 -11   3  -3    172.36    126.03     38.15 o    1
  10  -2   3   5031.81   5272.29    157.80 o   -4
  10  -3  -3   5031.81   5272.29    157.80 o   -3
 -10   2  -3   5031.81   5272.29    157.80 o   -2
 -10   3   3   5031.81   5272.29    157.80 o    1
  10  -2  -3   5032.40   5319.31    156.94 o   -4
  10  -3   3   5032.40   5319.31    156.94 o   -3
 -10   2   3   5032.40   5319.31    156.94 o   -2
 -10   3  -3   5032.40   5319.31    156.94 o    1
   9  -3  -3    153.78    126.31     32.78 o   -3
  -9   3   3    153.78    126.31     32.78 o    1
   9  -3   3    153.38    205.15     39.84 o   -3
  -9   3  -3    153.38    205.15     39.84 o    1
   8  -1   3   2306.57   2358.44     80.63 o   -4
   8  -3  -3   2306.57   2358.44     80.63 o   -3
  -8   1  -3   2306.57   2358.44     80.63 o   -2
  -8   3   3   2306.57   2358.44     80.63 o    1
   8  -1  -3   2306.33   2514.22     83.75 o   -4
   8  -3   3   2306.33   2514.22     83.75 o   -3
  -8   1   3   2306.33   2514.22     83.75 o   -2
  -8   3  -3   2306.33   2514.22     83.75 o    1
   7  -3  -3   1395.76   1401.04     48.69 o   -3
  -7   3   3   1395.76   1401.04     48.69 o    1
   7  -3   3   1396.97   1437.42     56.90 o   -3
  -7   3  -3   1396.97   1437.42     56.90 o    1
   6   0   3  26894.70  27377.70    263.91 o   -4
   6  -3  -3  26894.70  27377.70    263.91 o   -3
  -6   0  -3  26894.70  27377.70    263.91 o   -2
  -6   3   3  26894.70  27377.70    263.91 o    1
   6   0  -3  26897.20  27875.90    299.98 o   -4
   6  -3   3  26897.20  27875.90    299.98 o   -3
  -6   0   3  26897.20  27875.90    299.98 o   -2
  -6   3  -3  26897.20  27875.90    299.98 o    1
   5  -3  -3    186.66    193.59     18.37 o   -3
  -5   3   3    186.66    193.59     18.37 o    1
   5  -3   3    186.48    186.52     19.78 o   -3
  -5   3  -3    186.48    186.52     19.78 o    1
   4   1   3  13962.30  13917.50    131.90 o   -4
   4  -3  -3  13962.30  13917.50    131.90 o   -3
  -4  -1  -3  13962.30  13917.50    131.90 o   -2
  -4   3   3  13962.30  13917.50    131.90 o    1
   4   1  -3  13954.00  13847.80    141.84 o   -4
   4  -3   3  13954.00  13847.80    141.84 o   -3
  -4  -1   3  13954.00  13847.80    141.84 o   -2
  -4   3  -3  13954.00  13847.80    141.84 o    1
   3  -3  -3   1810.78   1816.10     32.63 o   -3
  -3   3   3   1810.78   1816.10     32.63 o    1
   3  -3   3   1812.77   1732.46     36.31 o   -3
  -3   3  -3   1812.77   1732.46     36.31 o    1
   2   2   3  70206.80  68008.40    426.92 o   -4
   2  -3  -3  70206.80  68008.40    426.92 o   -3
  -2  -2  -3  70206.80  68008.40    426.92 o   -2
  -2   3   3  70206.80  68008.40    426.92 o    1
   2   2  -3  70118.50  71670.80    399.65 o   -4
   2  -3   3  70118.50  71670.80    399.65 o   -3
  -2  -2   3  70118.50  71670.80    399.65 o   -2
  -2   3  -3  70118.50  71670.80    399.65 o    1
   1  -3  -3   5715.95   5620.78     48.76 o   -3
  -1   3   3   5715.95   5620.78     48.76 o    1
   1  -3   3   5716.33   5581.37     53.92 o   -3
  -1   3  -3   5716.33   5581.37     53.92 o    1
   0   3   3  18782.90  19044.20    124.41 o   -4
   0  -3  -3  18782.90  19044.20    124.41 o   -3
   0  -3  -3  18782.90  19044.20    124.41 o   -2
   0   3   3  18782.90  19044.20    124.41 o    1
   0   3  -3  18821.50  19082.10    124.66 o   -4
   0  -3   3  18821.50  19082.10    124.66 o   -3
   0  -3   3  18821.50  19082.10    124.66 o   -2
   0   3  -3  18821.50  19082.10    124.66 o    1
  -1  -3  -3   1156.53   1191.10     19.84 o   -3
   1   3   3   1156.53   1191.10     19.84 o    1
  -1  -3   3   1157.89   1150.90     19.83 o   -3
   1   3  -3   1157.89   1150.90     19.83 o    1
  -2   4   3   4750.46   5007.56     59.06 o   -4
  -2  -3  -3   4750.46   5007.56     59.06 o   -3
   2  -4  -3   4750.46   5007.56     59.06 o   -2
   2   3   3   4750.46   5007.56     59.06 o    1
  -2   4  -3   4751.94   4763.74     56.23 o   -4
  -2  -3   3   4751.94   4763.74     56.23 o   -3
   2  -4   3   4751.94   4763.74     56.23 o   -2
   2   3  -3   4751.94   4763.74     56.23 o    1
  -3  -3  -3    491.26    522.66     20.93 o   -3
   3   3   3    491.26    522.66     20.93 o    1
  -3  -3   3    492.02    509.04     18.66 o   -3
   3   3  -3    492.02    509.04     18.66 o    1
  -4   5   3  21660.40  23023.30    234.68 o   -4
  -4  -3  -3  21660.40  23023.30    234.68 o   -3
   4  -5  -3  21660.40  23023.30    234.68 o   -2
   4   3   3  21660.40  23023.30    234.68 o    1
  -4   5  -3  21664.60  21952.40    190.48 o   -4
  -4  -3   3  21664.60  21952.40    190.48 o   -3
   4  -5   3  21664.60  21952.40    190.48 o   -2
   4   3  -3  21664.60  21952.40    190.48 o    1
  -5  -3  -3   1153.22   1184.94     44.73 o   -3
   5   3   3   1153.22   1184.94     44.73 o    1
  -5  -3   3   1153.80   1180.63     38.50 o   -3
   5   3  -3   1153.80   1180.63     38.50 o    1
  -6   6   3   4703.23   4764.34     96.65 o   -4
  -6  -3  -3   4703.23   4764.34     96.65 o   -3
   6  -6  -3   4703.23   4764.34     96.65 o   -2
   6   3   3   4703.23   4764.34     96.65 o    1
  -6   6  -3   4703.04   4763.97     98.34 o   -4
  -6  -3   3   4703.04   4763.97     98.34 o   -3
   6  -6   3   4703.04   4763.97     98.34 o   -2
   6   3  -3   4703.04   4763.97     98.34 o    1
  -7  -3  -3    819.42    755.91     51.19 o   -3
   7   3   3    819.42    755.91     51.19 o    1
  -7  -3   3    815.76    797.41     46.39 o   -3
   7   3  -3    815.76    797.41     46.39 o    1
  -8   7   3    875.71    869.11     59.07 o   -4
  -8  -3  -3    875.71    869.11     59.07 o   -3
   8  -7  -3    875.71    869.11     59.07 o   -2
   8   3   3    875.71    869.11     59.07 o    1
  -8   7  -3    875.57   1004.82     58.23 o   -4
  -8  -3   3    875.57   1004.82     58.23 o   -3
   8  -7   3    875.57   1004.82     58.23 o   -2
   8   3  -3    875.57   1004.82     58.23 o    1
  -9  -3  -3    115.55     44.08     26.84 <   -3
   9   3   3    115.55     44.08     26.84 <    1
  -9  -3   3    115.49     73.75     29.67 <   -3
   9   3  -3    115.49     73.75     29.67 <    1
 -10   8   3   3308.24   3140.42    138.90 o   -4
 -10  -3  -3   3308.24   3140.42    138.90 o   -3
  10  -8  -3   3308.24   3140.42    138.90 o   -2
  10   3   3   3308.24   3140.42    138.90 o    1
 -10   8  -3   3309.38   3459.55    131.56 o   -4
 -10  -3   3   3309.38   3459.55    131.56 o   -3
  10  -8   3   3309.38   3459.55    131.56 o   -2
  10   3  -3   3309.38   3459.55    131.56 o    1
 -11  -3  -3    709.47    600.03     70.13 o   -3
  11   3   3    709.47    600.03     70.13 o    1
 -11  -3   3    711.08    650.29     69.27 o   -3
  11   3  -3    711.08    650.29     69.27 o    1
 -12   9   3   3112.15   2953.65    212.33 o   -4
 -12  -3  -3   3112.15   2953.65    212.33 o   -3
  12  -9  -3   3112.15   2953.65    212.33 o   -2
  12   3   3   3112.15   2953.65    212.33 o    1
 -12   9  -3   3111.11   3309.72    141.55 o   -4
 -12  -3   3   3111.11   3309.72    141.55 o   -3
  12  -9   3   3111.11   3309.72    141.55 o   -2
  12   3  -3   3111.11   3309.72    141.55 o    1
  13  -4  -3    154.56    223.79     95.79 <   -3
 -13   4   3    154.56    223.79     95.79 <    1
  12  -2   3   1138.76   1040.94     79.16 o   -4
  12  -4  -3   1138.76   1040.94     79.16 o   -3
 -12   2  -3   1138.76   1040.94     79.16 o   -2
 -12   4   3   1138.76   1040.94     79.16 o    1
  12  -2  -3   1138.46   1166.17     83.96 o   -4
  12  -4   3   1138.46   1166.17     83.96 o   -3
 -12   2   3   1138.46   1166.17     83.96 o   -2
 -12   4  -3   1138.46   1166.17     83.96 o    1
  11  -4  -3    585.82    562.33     66.72 o   -3
 -11   4   3    585.82    562.33     66.72 o    1
  11  -4   3    586.91    547.31     63.89 o   -3
 -11   4  -3    586.91    547.31     63.89 o    1
  10  -1   3  12724.20  12640.70    257.37 o   -4
  10  -4  -3  12724.20  12640.70    257.37 o   -3
 -10   1  -3  12724.20  12640.70    257.37 o   -2
 -10   4   3  12724.20  12640.70    257.37 o    1
  10  -1  -3  12724.70  12447.00    257.94 o   -4
  10  -4   3  12724.70  12447.00    257.94 o   -3
 -10   1   3  12724.70  12447.00    257.94 o   -2
 -10   4  -3  12724.70  12447.00    257.94 o    1
   9  -4  -3    368.79    460.99     52.29 o   -3
  -9   4   3    368.79    460.99     52.29 o    1
   9  -4   3    368.72    317.69     44.94 o   -3
  -9   4  -3    368.72    317.69     44.94 o    1
   8   0   3   8019.66   8539.58    164.33 o   -4
   8  -4  -3   8019.66   8539.58    164.33 o   -3
  -8   0  -3   8019.66   8539.58    164.33 o   -2
  -8   4   3   8019.66   8539.58    164.33 o    1
   8   0  -3   8019.25   8130.32    160.61 o   -4
   8  -4   3   8019.25   8130.32    160.61 o   -3
  -8   0   3   8019.25   8130.32    160.61 o   -2
  -8   4  -3   8019.25   8130.32    160.61 o    1
   7  -4  -3    754.19    889.52     42.71 o   -3
  -7   4   3    754.19    889.52     42.71 o    1
   7  -4   3    755.58    819.85     45.81 o   -3
  -7   4  -3    755.58    819.85     45.81 o    1
   6   1   3  35475.70  36586.50    330.83 o   -4
   6  -4  -3  35475.70  36586.50    330.83 o   -3
  -6  -1  -3  35475.70  36586.50    330.83 o   -2
  -6   4   3  35475.70  36586.50    330.83 o    1
   6   1  -3  35459.50  37708.30    375.74 o   -4
   6  -4   3  35459.50  37708.30    375.74 o   -3
  -6  -1   3  35459.50  37708.30    375.74 o   -2
  -6   4  -3  35459.50  37708.30    375.74 o    1
   5  -4  -3   4733.72   4822.28     76.63 o   -3
  -5   4   3   4733.72   4822.28     76.63 o    1
   5  -4   3   4734.80   4739.15     93.43 o   -3
  -5   4  -3   4734.80   4739.15     93.43 o    1
   4   2   3  13399.50  13270.70    130.66 o   -4
   4  -4  -3  13399.50  13270.70    130.66 o   -3
  -4  -2  -3  13399.50  13270.70    130.66 o   -2
  -4   4   3  13399.50  13270.70    130.66 o    1
   4   2  -3  13410.60  13783.70    158.80 o   -4
   4  -4   3  13410.60  13783.70    158.80 o   -3
  -4  -2   3  13410.60  13783.70    158.80 o   -2
  -4   4  -3  13410.60  13783.70    158.80 o    1
   3  -4  -3   1246.75   1267.49     29.18 o   -3
  -3   4   3   1246.75   1267.49     29.18 o    1
   3  -4   3   1247.47   1209.58     30.59 o   -3
  -3   4  -3   1247.47   1209.58     30.59 o    1
   2   3   3   4740.30   4761.81     56.21 o   -4
   2  -4  -3   4740.30   4761.81     56.21 o   -3
  -2  -3  -3   4740.30   4761.81     56.21 o   -2
  -2   4   3   4740.30   4761.81     56.21 o    1
   2   3  -3   4742.04   5008.54     59.07 o   -4
   2  -4   3   4742.04   5008.54     59.07 o   -3
  -2  -3   3   4742.04   5008.54     59.07 o   -2
  -2   4  -3   4742.04   5008.54     59.07 o    1
   1  -4  -3    997.33    999.47     18.98 o   -3
  -1   4   3    997.33    999.47     18.98 o    1
   1  -4   3    996.91    975.74     19.26 o   -3
  -1   4  -3    996.91    975.74     19.26 o    1
   0   4   3  30527.90  31152.60    176.84 o   -4
   0  -4  -3  30527.90  31152.60    176.84 o   -3
   0  -4  -3  30527.90  31152.60    176.84 o   -2
   0   4   3  30527.90  31152.60    176.84 o    1
   0   4  -3  30534.20  31159.00    176.88 o   -4
   0  -4   3  30534.20  31159.00    176.88 o   -3
   0  -4   3  30534.20  31159.00    176.88 o   -2
   0   4  -3  30534.20  31159.00    176.88 o    1
  -1  -4  -3   1377.96   1402.37     22.68 o   -3
   1   4   3   1377.96   1402.37     22.68 o    1
  -1  -4   3   1378.59   1366.80     25.79 o   -3
   1   4  -3   1378.59   1366.80     25.79 o    1
  -2   5   3   6371.62   6474.85     70.23 o   -4
  -2  -4  -3   6371.62   6474.85     70.23 o   -3
   2  -5  -3   6371.62   6474.85     70.23 o   -2
   2   4   3   6371.62   6474.85     70.23 o    1
  -2   5  -3   6371.96   6443.23     69.10 o   -4
  -2  -4   3   6371.96   6443.23     69.10 o   -3
   2  -5   3   6371.96   6443.23     69.10 o   -2
   2   4  -3   6371.96   6443.23     69.10 o    1
  -3  -4  -3   1329.18   1449.96     34.27 o   -3
   3   4   3   1329.18   1449.96     34.27 o    1
  -3  -4   3   1324.29   1341.72     29.19 o   -3
   3   4  -3   1324.29   1341.72     29.19 o    1
  -4   6   3    914.24    987.84     33.08 o   -4
  -4  -4  -3    914.24    987.84     33.08 o   -3
   4  -6  -3    914.24    987.84     33.08 o   -2
   4   4   3    914.24    987.84     33.08 o    1
  -4   6  -3    914.26    942.62     27.71 o   -4
  -4  -4   3    914.26    942.62     27.71 o   -3
   4  -6   3    914.26    942.62     27.71 o   -2
   4   4  -3    914.26    942.62     27.71 o    1
  -5  -4  -3    383.71    349.12     29.40 o   -3
   5   4   3    383.71    349.12     29.40 o    1
  -5  -4   3    383.48    408.49     26.57 o   -3
   5   4  -3    383.48    408.49     26.57 o    1
  -6   7   3   7125.25   7036.66    141.82 o   -4
  -6  -4  -3   7125.25   7036.66    141.82 o   -3
   6  -7  -3   7125.25   7036.66    141.82 o   -2
   6   4   3   7125.25   7036.66    141.82 o    1
  -6   7  -3   7127.28   7184.25    128.22 o   -4
  -6  -4   3   7127.28   7184.25    128.22 o   -3
   6  -7   3   7127.28   7184.25    128.22 o   -2
   6   4  -3   7127.28   7184.25    128.22 o    1
  -7  -4  -3   1642.55   1575.19     73.90 o   -3
   7   4   3   1642.55   1575.19     73.90 o    1
  -7  -4   3   1644.23   1497.13     61.15 o   -3
   7   4  -3   1644.23   1497.13     61.15 o    1
  -8   8   3   6904.25   6388.68    165.46 o   -4
  -8  -4  -3   6904.25   6388.68    165.46 o   -3
   8  -8  -3   6904.25   6388.68    165.46 o   -2
   8   4   3   6904.25   6388.68    165.46 o    1
  -8   8  -3   6902.25   6910.15    177.65 o   -4
  -8  -4   3   6902.25   6910.15    177.65 o   -3
   8  -8   3   6902.25   6910.15    177.65 o   -2
   8   4  -3   6902.25   6910.15    177.65 o    1
  -9  -4  -3   2420.52   2327.56    100.02 o   -3
   9   4   3   2420.52   2327.56    100.02 o    1
  -9  -4   3   2420.57   2453.35    109.36 o   -3
   9   4  -3   2420.57   2453.35    109.36 o    1
 -10   9   3  11778.70  11138.90    297.05 o   -4
 -10  -4  -3  11778.70  11138.90    297.05 o   -3
  10  -9  -3  11778.70  11138.90    297.05 o   -2
  10   4   3  11778.70  11138.90    297.05 o    1
 -10   9  -3  11775.90  11284.00    255.17 o   -4
 -10  -4   3  11775.90  11284.00    255.17 o   -3
  10  -9   3  11775.90  11284.00    255.17 o   -2
  10   4  -3  11775.90  11284.00    255.17 o    1
 -11  -4  -3   1698.76   1440.03     87.19 o   -3
  11   4   3   1698.76   1440.03     87.19 o    1
 -11  -4   3   1699.09   1494.63     99.08 o   -3
  11   4  -3   1699.09   1494.63     99.08 o    1
 -12  10   3   1088.84   1158.11     83.37 o   -4
 -12  -4  -3   1088.84   1158.11     83.37 o   -3
  12 -10  -3   1088.84   1158.11     83.37 o   -2
  12   4   3   1088.84   1158.11     83.37 o    1
 -12  10  -3   1089.61   1276.75     94.12 o   -4
 -12  -4   3   1089.61   1276.75     94.12 o   -3
[truncated: 591,502 more chars]
